# Supplementary material for: Early Introduction and Community Transmission of SARS-CoV-2 Omicron Variant, New York, New York, USA
Source: Emerg Infect Dis. 2023 Feb;29(2):371–80. doi: 10.3201/eid2902.220817 (PMC9881774; doi:10.3201/eid2902.220817)
Supplement: Appendix — Additional information about early transmission of Omicron variant of SARS-CoV-2 virus, New York, New York, USA. [file 22-0817-Techapp-s1.xlsx]

## Sheet: Appendix Table 1 
Article DOI: https://doi.org/10.3201/eid2902.220817
Early Introduction and Community Transmission of SARS-CoV-2 Omicron Variant, New York, New York, USA
Appendix
Appendix Table 1. GISAID accession numbers and metadata of 392 Omicron sequences generated in this study of early transmission of Omicron variant of SARS-CoV-2 virus, New York City.
Strain	GISAID_EPI_ISL	Date	Region	Country	Division	Postal	Index
hCoV-19/USA/NY-NYPQOMI-001/2021	EPI_ISL_12538226	2021-11-25	North America	USA	New York	11743	nyomi001
hCoV-19/USA/NY-NYPQOMI-002/2021	EPI_ISL_12538227	2021-11-26	North America	USA	New York	11372	nyomi002
hCoV-19/USA/NY-NYPQOMI-003/2021	EPI_ISL_12538228	2021-11-29	North America	USA	New York	10021	nyomi003
hCoV-19/USA/NY-NYPQOMI-004/2021	EPI_ISL_12538229	2021-11-29	North America	USA	New York	10001	nyomi004
hCoV-19/USA/NY-NYPQOMI-005/2021	EPI_ISL_12538230	2021-11-29	North America	USA	New York	11101	nyomi005
hCoV-19/USA/NY-NYPQOMI-006/2021	EPI_ISL_12538231	2021-11-29	North America	USA	New York	11211	nyomi006
hCoV-19/USA/NJ-NYPQOMI-001/2021	EPI_ISL_12538214	2021-11-29	North America	USA	New Jersey	07002	njomi001
hCoV-19/USA/NY-NYPQOMI-007/2021	EPI_ISL_12538232	2021-11-30	North America	USA	New York	11101	nyomi007
hCoV-19/USA/NY-NYPQOMI-009/2021	EPI_ISL_12538234	2021-11-30	North America	USA	New York	11746	nyomi009
hCoV-19/USA/NY-NYPQOMI-008/2021	EPI_ISL_12538233	2021-11-30	North America	USA	New York	10021	nyomi008
hCoV-19/USA/NY-NYPQOMI-012/2021	EPI_ISL_12538237	2021-12-01	North America	USA	New York	10001	nyomi012
hCoV-19/USA/NY-NYPQOMI-013/2021	EPI_ISL_12538238	2021-12-01	North America	USA	New York	10024	nyomi013
hCoV-19/USA/NY-NYPQOMI-014/2021	EPI_ISL_12538239	2021-12-01	North America	USA	New York	10025	nyomi014
hCoV-19/USA/NY-NYPQOMI-015/2021	EPI_ISL_12538240	2021-12-01	North America	USA	New York	11213	nyomi015
hCoV-19/USA/NY-NYPQOMI-016/2021	EPI_ISL_12538241	2021-12-01	North America	USA	New York	11377	nyomi016
hCoV-19/USA/NY-NYPQOMI-018/2021	EPI_ISL_12538243	2021-12-01	North America	USA	New York	11221	nyomi018
hCoV-19/USA/NY-NYPQOMI-010/2021	EPI_ISL_12538235	2021-12-01	North America	USA	New York	10128	nyomi010
hCoV-19/USA/NY-NYPQOMI-011/2021	EPI_ISL_12538236	2021-12-01	North America	USA	New York	10019	nyomi011
hCoV-19/USA/NY-NYPQOMI-017/2021	EPI_ISL_12538242	2021-12-01	North America	USA	New York	11361	nyomi017
hCoV-19/USA/NJ-NYPQOMI-002/2021	EPI_ISL_12538215	2021-12-01	North America	USA	New Jersey	07840	njomi002
hCoV-19/USA/NJ-NYPQOMI-003/2021	EPI_ISL_12538216	2021-12-01	North America	USA	New Jersey	07801	njomi003
hCoV-19/USA/NY-NYPQOMI-019/2021	EPI_ISL_12538244	2021-12-02	North America	USA	New York	10016	nyomi019
hCoV-19/USA/NY-NYPQOMI-020/2021	EPI_ISL_12538594	2021-12-02	North America	USA	New York	11211	nyomi020
hCoV-19/USA/RI-NYPQOMI-001/2021	EPI_ISL_12538586	2021-12-02	North America	USA	Rhode Island	02891	riomi001
hCoV-19/USA/NY-NYPQOMI-021/2021	EPI_ISL_12538245	2021-12-02	North America	USA	New York	11421	nyomi021
hCoV-19/USA/NY-NYPQOMI-022/2021	EPI_ISL_12538246	2021-12-02	North America	USA	New York	10001	nyomi022
hCoV-19/USA/NY-NYPQOMI-028/2021	EPI_ISL_12538252	2021-12-03	North America	USA	New York	11217	nyomi028
hCoV-19/USA/NY-NYPQOMI-027/2021	EPI_ISL_12538251	2021-12-03	North America	USA	New York	11217	nyomi027
hCoV-19/USA/NY-NYPQOMI-026/2021	EPI_ISL_12538250	2021-12-03	North America	USA	New York	11233	nyomi026
hCoV-19/USA/NY-NYPQOMI-025/2021	EPI_ISL_12538249	2021-12-03	North America	USA	New York	10003	nyomi025
hCoV-19/USA/NY-NYPQOMI-024/2021	EPI_ISL_12538248	2021-12-03	North America	USA	New York	11218	nyomi024
hCoV-19/USA/NY-NYPQOMI-023/2021	EPI_ISL_12538247	2021-12-03	North America	USA	New York	10472	nyomi023
hCoV-19/USA/NY-NYPQOMI-029/2021	EPI_ISL_12538253	2021-12-03	North America	USA	New York	10024	nyomi029
hCoV-19/USA/NY-NYPQOMI-030/2021	EPI_ISL_12538254	2021-12-05	North America	USA	New York	11217	nyomi030
hCoV-19/USA/NY-NYPQOMI-035/2021	EPI_ISL_12538259	2021-12-06	North America	USA	New York	10027	nyomi035
hCoV-19/USA/NY-NYPQOMI-031/2021	EPI_ISL_12538255	2021-12-06	North America	USA	New York	10028	nyomi031
hCoV-19/USA/NY-NYPQOMI-032/2021	EPI_ISL_12538256	2021-12-06	North America	USA	New York	10473	nyomi032
hCoV-19/USA/NY-NYPQOMI-033/2021	EPI_ISL_12538257	2021-12-06	North America	USA	New York	10001	nyomi033
hCoV-19/USA/NY-NYPQOMI-034/2021	EPI_ISL_12538258	2021-12-06	North America	USA	New York	11233	nyomi034
hCoV-19/USA/NY-NYPQOMI-070/2021	EPI_ISL_12538293	2021-12-07	North America	USA	New York	10009	nyomi070
hCoV-19/USA/NY-NYPQOMI-058/2021	EPI_ISL_12538281	2021-12-07	North America	USA	New York	11432	nyomi058
hCoV-19/USA/NY-NYPQOMI-072/2021	EPI_ISL_12538295	2021-12-07	North America	USA	New York	10017	nyomi072
hCoV-19/USA/NY-NYPQOMI-059/2021	EPI_ISL_12538282	2021-12-07	North America	USA	New York	10036	nyomi059
hCoV-19/USA/NY-NYPQOMI-061/2021	EPI_ISL_12538284	2021-12-07	North America	USA	New York	12450	nyomi061
hCoV-19/USA/NY-NYPQOMI-062/2021	EPI_ISL_12538285	2021-12-07	North America	USA	New York	10009	nyomi062
hCoV-19/USA/NY-NYPQOMI-063/2021	EPI_ISL_12538286	2021-12-07	North America	USA	New York	10003	nyomi063
hCoV-19/USA/NY-NYPQOMI-064/2021	EPI_ISL_12538287	2021-12-07	North America	USA	New York	10020	nyomi064
hCoV-19/USA/NY-NYPQOMI-065/2021	EPI_ISL_12538288	2021-12-07	North America	USA	New York	10025	nyomi065
hCoV-19/USA/NY-NYPQOMI-066/2021	EPI_ISL_12538289	2021-12-07	North America	USA	New York	10021	nyomi066
hCoV-19/USA/NY-NYPQOMI-067/2021	EPI_ISL_12538290	2021-12-07	North America	USA	New York	10016	nyomi067
hCoV-19/USA/NY-NYPQOMI-068/2021	EPI_ISL_12538291	2021-12-07	North America	USA	New York	10023	nyomi068
hCoV-19/USA/NY-NYPQOMI-069/2021	EPI_ISL_12538292	2021-12-07	North America	USA	New York	10128	nyomi069
hCoV-19/USA/NY-NYPQOMI-071/2021	EPI_ISL_12538294	2021-12-07	North America	USA	New York	10025	nyomi071
hCoV-19/USA/NY-NYPQOMI-073/2021	EPI_ISL_12538296	2021-12-07	North America	USA	New York	11576	nyomi073
hCoV-19/USA/NY-NYPQOMI-060/2021	EPI_ISL_12538283	2021-12-07	North America	USA	New York	11238	nyomi060
hCoV-19/USA/NY-NYPQOMI-057/2021	EPI_ISL_12538280	2021-12-07	North America	USA	New York	10470	nyomi057
hCoV-19/USA/NY-NYPQOMI-075/2021	EPI_ISL_12538298	2021-12-07	North America	USA	New York	10463	nyomi075
hCoV-19/USA/NY-NYPQOMI-076/2021	EPI_ISL_12538299	2021-12-07	North America	USA	New York	11220	nyomi076
hCoV-19/USA/NY-NYPQOMI-077/2021	EPI_ISL_12538300	2021-12-07	North America	USA	New York	10003	nyomi077
hCoV-19/USA/NY-NYPQOMI-078/2021	EPI_ISL_12538301	2021-12-07	North America	USA	New York	10001	nyomi078
hCoV-19/USA/NY-NYPQOMI-079/2021	EPI_ISL_12538302	2021-12-07	North America	USA	New York	11214	nyomi079
hCoV-19/USA/NY-NYPQOMI-080/2021	EPI_ISL_12538303	2021-12-07	North America	USA	New York	11201	nyomi080
hCoV-19/USA/NY-NYPQOMI-081/2021	EPI_ISL_12538304	2021-12-07	North America	USA	New York	10075	nyomi081
hCoV-19/USA/NY-NYPQOMI-082/2021	EPI_ISL_12538305	2021-12-07	North America	USA	New York	11222	nyomi082
hCoV-19/USA/NY-NYPQOMI-083/2021	EPI_ISL_12538306	2021-12-07	North America	USA	New York	11249	nyomi083
hCoV-19/USA/NY-NYPQOMI-084/2021	EPI_ISL_12538307	2021-12-07	North America	USA	New York	11206	nyomi084
hCoV-19/USA/NY-NYPQOMI-085/2021	EPI_ISL_12538308	2021-12-07	North America	USA	New York	10024	nyomi085
hCoV-19/USA/NY-NYPQOMI-086/2021	EPI_ISL_12538309	2021-12-07	North America	USA	New York	12538	nyomi086
hCoV-19/USA/NY-NYPQOMI-087/2021	EPI_ISL_12538310	2021-12-07	North America	USA	New York	11106	nyomi087
hCoV-19/USA/NY-NYPQOMI-074/2021	EPI_ISL_12538297	2021-12-07	North America	USA	New York	10021	nyomi074
hCoV-19/USA/NY-NYPQOMI-056/2021	EPI_ISL_12538279	2021-12-07	North America	USA	New York	10014	nyomi056
hCoV-19/USA/NY-NYPQOMI-043/2021	EPI_ISL_12538267	2021-12-07	North America	USA	New York	11213	nyomi043
hCoV-19/USA/NY-NYPQOMI-054/2021	EPI_ISL_12538277	2021-12-07	North America	USA	New York	11201	nyomi054
hCoV-19/USA/NJ-NYPQOMI-004/2021	EPI_ISL_12538595	2021-12-07	North America	USA	New Jersey	07661	njomi004
hCoV-19/USA/NJ-NYPQOMI-005/2021	EPI_ISL_12538217	2021-12-07	North America	USA	New Jersey	07869	njomi005
hCoV-19/USA/NY-NYPQOMI-055/2021	EPI_ISL_12538278	2021-12-07	North America	USA	New York	11220	nyomi055
hCoV-19/USA/NY-NYPQOMI-049/2021	EPI_ISL_12538590	2021-12-07	North America	USA	New York	10014	nyomi049
hCoV-19/USA/NY-NYPQOMI-036/2021	EPI_ISL_12538260	2021-12-07	North America	USA	New York	11211	nyomi036
hCoV-19/USA/NY-NYPQOMI-037/2021	EPI_ISL_12538261	2021-12-07	North America	USA	New York	10038	nyomi037
hCoV-19/USA/NY-NYPQOMI-039/2021	EPI_ISL_12538263	2021-12-07	North America	USA	New York	10547	nyomi039
hCoV-19/USA/NY-NYPQOMI-040/2021	EPI_ISL_12538264	2021-12-07	North America	USA	New York	11213	nyomi040
hCoV-19/USA/NY-NYPQOMI-041/2021	EPI_ISL_12538265	2021-12-07	North America	USA	New York	10010	nyomi041
hCoV-19/USA/NY-NYPQOMI-042/2021	EPI_ISL_12538266	2021-12-07	North America	USA	New York	10025	nyomi042
hCoV-19/USA/NY-NYPQOMI-038/2021	EPI_ISL_12538262	2021-12-07	North America	USA	New York	11206	nyomi038
hCoV-19/USA/NY-NYPQOMI-044/2021	EPI_ISL_12538268	2021-12-07	North America	USA	New York	11433	nyomi044
hCoV-19/USA/NY-NYPQOMI-045/2021	EPI_ISL_12538269	2021-12-07	North America	USA	New York	11105	nyomi045
hCoV-19/USA/NY-NYPQOMI-046/2021	EPI_ISL_12538270	2021-12-07	North America	USA	New York	10033	nyomi046
hCoV-19/USA/NY-NYPQOMI-047/2021	EPI_ISL_12538271	2021-12-07	North America	USA	New York	10024	nyomi047
hCoV-19/USA/NY-NYPQOMI-048/2021	EPI_ISL_12538272	2021-12-07	North America	USA	New York	11201	nyomi048
hCoV-19/USA/NY-NYPQOMI-050/2021	EPI_ISL_12538273	2021-12-07	North America	USA	New York	10025	nyomi050
hCoV-19/USA/NY-NYPQOMI-053/2021	EPI_ISL_12538276	2021-12-07	North America	USA	New York	11510	nyomi053
hCoV-19/USA/NY-NYPQOMI-052/2021	EPI_ISL_12538275	2021-12-07	North America	USA	New York	10024	nyomi052
hCoV-19/USA/NY-NYPQOMI-051/2021	EPI_ISL_12538274	2021-12-07	North America	USA	New York	11219	nyomi051
hCoV-19/USA/NY-NYPQOMI-157/2021	EPI_ISL_12538380	2021-12-08	North America	USA	New York	11225	nyomi157
hCoV-19/USA/NY-NYPQOMI-158/2021	EPI_ISL_12538381	2021-12-08	North America	USA	New York	11550	nyomi158
hCoV-19/USA/NY-NYPQOMI-159/2021	EPI_ISL_12538382	2021-12-08	North America	USA	New York	10075	nyomi159
hCoV-19/USA/NY-NYPQOMI-160/2021	EPI_ISL_12538383	2021-12-08	North America	USA	New York	11206	nyomi160
hCoV-19/USA/NY-NYPQOMI-163/2021	EPI_ISL_12538386	2021-12-08	North America	USA	New York	10003	nyomi163
hCoV-19/USA/NY-NYPQOMI-162/2021	EPI_ISL_12538385	2021-12-08	North America	USA	New York	10009	nyomi162
hCoV-19/USA/NY-NYPQOMI-166/2021	EPI_ISL_12538389	2021-12-08	North America	USA	New York	10033	nyomi166
hCoV-19/USA/NY-NYPQOMI-164/2021	EPI_ISL_12538387	2021-12-08	North America	USA	New York	10016	nyomi164
hCoV-19/USA/NY-NYPQOMI-167/2021	EPI_ISL_12538390	2021-12-08	North America	USA	New York	11220	nyomi167
hCoV-19/USA/NY-NYPQOMI-165/2021	EPI_ISL_12538388	2021-12-08	North America	USA	New York	10009	nyomi165
hCoV-19/USA/NY-NYPQOMI-156/2021	EPI_ISL_12538379	2021-12-08	North America	USA	New York	11249	nyomi156
hCoV-19/USA/NY-NYPQOMI-161/2021	EPI_ISL_12538384	2021-12-08	North America	USA	New York	10010	nyomi161
hCoV-19/USA/NY-NYPQOMI-155/2021	EPI_ISL_12538378	2021-12-08	North America	USA	New York	11510	nyomi155
hCoV-19/USA/NY-NYPQOMI-146/2021	EPI_ISL_12538369	2021-12-08	North America	USA	New York	10003	nyomi146
hCoV-19/USA/NY-NYPQOMI-153/2021	EPI_ISL_12538376	2021-12-08	North America	USA	New York	10011	nyomi153
hCoV-19/USA/NY-NYPQOMI-152/2021	EPI_ISL_12538375	2021-12-08	North America	USA	New York	11222	nyomi152
hCoV-19/USA/NY-NYPQOMI-141/2021	EPI_ISL_12538364	2021-12-08	North America	USA	New York	11201	nyomi141
hCoV-19/USA/NY-NYPQOMI-142/2021	EPI_ISL_12538365	2021-12-08	North America	USA	New York	11201	nyomi142
hCoV-19/USA/NY-NYPQOMI-143/2021	EPI_ISL_12538366	2021-12-08	North America	USA	New York	11222	nyomi143
hCoV-19/USA/NY-NYPQOMI-144/2021	EPI_ISL_12538367	2021-12-08	North America	USA	New York	11220	nyomi144
hCoV-19/USA/NY-NYPQOMI-145/2021	EPI_ISL_12538368	2021-12-08	North America	USA	New York	11220	nyomi145
hCoV-19/USA/NY-NYPQOMI-147/2021	EPI_ISL_12538370	2021-12-08	North America	USA	New York	10306	nyomi147
hCoV-19/USA/NY-NYPQOMI-148/2021	EPI_ISL_12538371	2021-12-08	North America	USA	New York	10014	nyomi148
hCoV-19/USA/NY-NYPQOMI-149/2021	EPI_ISL_12538372	2021-12-08	North America	USA	New York	10036	nyomi149
hCoV-19/USA/NY-NYPQOMI-150/2021	EPI_ISL_12538373	2021-12-08	North America	USA	New York	11211	nyomi150
hCoV-19/USA/NY-NYPQOMI-168/2021	EPI_ISL_12538391	2021-12-08	North America	USA	New York	11213	nyomi168
hCoV-19/USA/NY-NYPQOMI-151/2021	EPI_ISL_12538374	2021-12-08	North America	USA	New York	11211	nyomi151
hCoV-19/USA/NY-NYPQOMI-154/2021	EPI_ISL_12538377	2021-12-08	North America	USA	New York	10017	nyomi154
hCoV-19/USA/NY-NYPQOMI-169/2021	EPI_ISL_12538392	2021-12-08	North America	USA	New York	11109	nyomi169
hCoV-19/USA/NY-NYPQOMI-179/2021	EPI_ISL_12538402	2021-12-08	North America	USA	New York	10001	nyomi179
hCoV-19/USA/NY-NYPQOMI-171/2021	EPI_ISL_12538394	2021-12-08	North America	USA	New York	11206	nyomi171
hCoV-19/USA/NC-NYPQOMI-001/2021	EPI_ISL_12538583	2021-12-08	North America	USA	North Carolina	27713	ncomi001
hCoV-19/USA/NC-NYPQOMI-002/2021	EPI_ISL_12538584	2021-12-08	North America	USA	North Carolina	27713	ncomi002
hCoV-19/USA/OR-NYPQOMI-001/2021	EPI_ISL_12538585	2021-12-08	North America	USA	Oregon	97330	oromi001
hCoV-19/USA/UT-NYPQOMI-001/2021	EPI_ISL_12538587	2021-12-08	North America	USA	Utah	84105	utomi001
hCoV-19/USA/NJ-NYPQOMI-010/2021	EPI_ISL_12538588	2021-12-08	North America	USA	New Jersey	07666	njomi010
hCoV-19/USA/NY-NYPQOMI-195/2021	EPI_ISL_12538416	2021-12-08	North America	USA	New York	11211	nyomi195
hCoV-19/USA/NY-NYPQOMI-194/2021	EPI_ISL_12538415	2021-12-08	North America	USA	New York	10017	nyomi194
hCoV-19/USA/NY-NYPQOMI-193/2021	EPI_ISL_12538414	2021-12-08	North America	USA	New York	11218	nyomi193
hCoV-19/USA/NY-NYPQOMI-192/2021	EPI_ISL_12538413	2021-12-08	North America	USA	New York	11238	nyomi192
hCoV-19/USA/NY-NYPQOMI-191/2021	EPI_ISL_12538412	2021-12-08	North America	USA	New York	10019	nyomi191
hCoV-19/USA/NY-NYPQOMI-140/2021	EPI_ISL_12538363	2021-12-08	North America	USA	New York	11237	nyomi140
hCoV-19/USA/NY-NYPQOMI-190/2021	EPI_ISL_12538411	2021-12-08	North America	USA	New York	11218	nyomi190
hCoV-19/USA/NY-NYPQOMI-189/2021	EPI_ISL_12538410	2021-12-08	North America	USA	New York	10024	nyomi189
hCoV-19/USA/NY-NYPQOMI-170/2021	EPI_ISL_12538393	2021-12-08	North America	USA	New York	11220	nyomi170
hCoV-19/USA/NY-NYPQOMI-188/2021	EPI_ISL_12538409	2021-12-08	North America	USA	New York	11249	nyomi188
hCoV-19/USA/NY-NYPQOMI-186/2021	EPI_ISL_12538407	2021-12-08	North America	USA	New York	10019	nyomi186
hCoV-19/USA/NY-NYPQOMI-184/2021	EPI_ISL_12538406	2021-12-08	North America	USA	New York	11249	nyomi184
hCoV-19/USA/NY-NYPQOMI-182/2021	EPI_ISL_12538405	2021-12-08	North America	USA	New York	10128	nyomi182
hCoV-19/USA/NY-NYPQOMI-181/2021	EPI_ISL_12538404	2021-12-08	North America	USA	New York	10543	nyomi181
hCoV-19/USA/NY-NYPQOMI-180/2021	EPI_ISL_12538403	2021-12-08	North America	USA	New York	10031	nyomi180
hCoV-19/USA/NY-NYPQOMI-183/2021	EPI_ISL_12538597	2021-12-08	North America	USA	New York	10012	nyomi183
hCoV-19/USA/NY-NYPQOMI-178/2021	EPI_ISL_12538401	2021-12-08	North America	USA	New York	10011	nyomi178
hCoV-19/USA/NY-NYPQOMI-177/2021	EPI_ISL_12538400	2021-12-08	North America	USA	New York	11238	nyomi177
hCoV-19/USA/NY-NYPQOMI-176/2021	EPI_ISL_12538399	2021-12-08	North America	USA	New York	10003	nyomi176
hCoV-19/USA/NY-NYPQOMI-175/2021	EPI_ISL_12538398	2021-12-08	North America	USA	New York	10011	nyomi175
hCoV-19/USA/NY-NYPQOMI-174/2021	EPI_ISL_12538397	2021-12-08	North America	USA	New York	11211	nyomi174
hCoV-19/USA/NY-NYPQOMI-173/2021	EPI_ISL_12538396	2021-12-08	North America	USA	New York	10009	nyomi173
hCoV-19/USA/NY-NYPQOMI-172/2021	EPI_ISL_12538395	2021-12-08	North America	USA	New York	10024	nyomi172
hCoV-19/USA/NY-NYPQOMI-187/2021	EPI_ISL_12538408	2021-12-08	North America	USA	New York	10009	nyomi187
hCoV-19/USA/NY-NYPQOMI-139/2021	EPI_ISL_12538362	2021-12-08	North America	USA	New York	10065	nyomi139
hCoV-19/USA/NY-NYPQOMI-119/2021	EPI_ISL_12538342	2021-12-08	North America	USA	New York	11105	nyomi119
hCoV-19/USA/NY-NYPQOMI-137/2021	EPI_ISL_12538360	2021-12-08	North America	USA	New York	10019	nyomi137
hCoV-19/USA/NY-NYPQOMI-105/2021	EPI_ISL_12538328	2021-12-08	North America	USA	New York	10001	nyomi105
hCoV-19/USA/NY-NYPQOMI-104/2021	EPI_ISL_12538327	2021-12-08	North America	USA	New York	11222	nyomi104
hCoV-19/USA/NY-NYPQOMI-103/2021	EPI_ISL_12538326	2021-12-08	North America	USA	New York	11201	nyomi103
hCoV-19/USA/NY-NYPQOMI-102/2021	EPI_ISL_12538325	2021-12-08	North America	USA	New York	11222	nyomi102
hCoV-19/USA/NY-NYPQOMI-101/2021	EPI_ISL_12538324	2021-12-08	North America	USA	New York	10901	nyomi101
hCoV-19/USA/NY-NYPQOMI-100/2021	EPI_ISL_12538323	2021-12-08	North America	USA	New York	11206	nyomi100
hCoV-19/USA/NY-NYPQOMI-099/2021	EPI_ISL_12538322	2021-12-08	North America	USA	New York	11216	nyomi099
hCoV-19/USA/NY-NYPQOMI-098/2021	EPI_ISL_12538321	2021-12-08	North America	USA	New York	11201	nyomi098
hCoV-19/USA/NY-NYPQOMI-097/2021	EPI_ISL_12538320	2021-12-08	North America	USA	New York	12538	nyomi097
hCoV-19/USA/NY-NYPQOMI-096/2021	EPI_ISL_12538319	2021-12-08	North America	USA	New York	10075	nyomi096
hCoV-19/USA/NY-NYPQOMI-095/2021	EPI_ISL_12538318	2021-12-08	North America	USA	New York	10001	nyomi095
hCoV-19/USA/NY-NYPQOMI-094/2021	EPI_ISL_12538317	2021-12-08	North America	USA	New York	11222	nyomi094
hCoV-19/USA/NY-NYPQOMI-106/2021	EPI_ISL_12538329	2021-12-08	North America	USA	New York	11220	nyomi106
hCoV-19/USA/NY-NYPQOMI-093/2021	EPI_ISL_12538316	2021-12-08	North America	USA	New York	11222	nyomi093
hCoV-19/USA/NY-NYPQOMI-091/2021	EPI_ISL_12538314	2021-12-08	North America	USA	New York	10012	nyomi091
hCoV-19/USA/NY-NYPQOMI-090/2021	EPI_ISL_12538313	2021-12-08	North America	USA	New York	10029	nyomi090
hCoV-19/USA/NY-NYPQOMI-089/2021	EPI_ISL_12538312	2021-12-08	North America	USA	New York	11220	nyomi089
hCoV-19/USA/NY-NYPQOMI-088/2021	EPI_ISL_12538311	2021-12-08	North America	USA	New York	11224	nyomi088
hCoV-19/USA/NY-NYPQOMI-185/2021	EPI_ISL_12538592	2021-12-08	North America	USA	New York	10003	nyomi185
hCoV-19/USA/NJ-NYPQOMI-009/2021	EPI_ISL_12538221	2021-12-08	North America	USA	New Jersey	07869	njomi009
hCoV-19/USA/NJ-NYPQOMI-008/2021	EPI_ISL_12538220	2021-12-08	North America	USA	New Jersey	07202	njomi008
hCoV-19/USA/NJ-NYPQOMI-007/2021	EPI_ISL_12538219	2021-12-08	North America	USA	New Jersey	07874	njomi007
hCoV-19/USA/NJ-NYPQOMI-006/2021	EPI_ISL_12538218	2021-12-08	North America	USA	New Jersey	07086	njomi006
hCoV-19/USA/MD-NYPQOMI-001/2021	EPI_ISL_12538213	2021-12-08	North America	USA	Maryland	20850	mdomi001
hCoV-19/USA/NY-NYPQOMI-138/2021	EPI_ISL_12538361	2021-12-08	North America	USA	New York	10017	nyomi138
hCoV-19/USA/FL-NYPQOMI-001/2021	EPI_ISL_12538209	2021-12-08	North America	USA	Florida	33138	flomi001
hCoV-19/USA/NY-NYPQOMI-092/2021	EPI_ISL_12538315	2021-12-08	North America	USA	New York	10019	nyomi092
hCoV-19/USA/NY-NYPQOMI-107/2021	EPI_ISL_12538330	2021-12-08	North America	USA	New York	11249	nyomi107
hCoV-19/USA/TX-NYPQOMI-001/2021	EPI_ISL_12538593	2021-12-08	North America	USA	Texas	78702	txomi001
hCoV-19/USA/NY-NYPQOMI-109/2021	EPI_ISL_12538332	2021-12-08	North America	USA	New York	11237	nyomi109
hCoV-19/USA/NY-NYPQOMI-108/2021	EPI_ISL_12538331	2021-12-08	North America	USA	New York	11563	nyomi108
hCoV-19/USA/NY-NYPQOMI-136/2021	EPI_ISL_12538359	2021-12-08	North America	USA	New York	10301	nyomi136
hCoV-19/USA/NY-NYPQOMI-135/2021	EPI_ISL_12538358	2021-12-08	North America	USA	New York	10018	nyomi135
hCoV-19/USA/NY-NYPQOMI-133/2021	EPI_ISL_12538356	2021-12-08	North America	USA	New York	10023	nyomi133
hCoV-19/USA/NY-NYPQOMI-132/2021	EPI_ISL_12538355	2021-12-08	North America	USA	New York	11201	nyomi132
hCoV-19/USA/NY-NYPQOMI-131/2021	EPI_ISL_12538354	2021-12-08	North America	USA	New York	10010	nyomi131
hCoV-19/USA/NY-NYPQOMI-130/2021	EPI_ISL_12538353	2021-12-08	North America	USA	New York	11213	nyomi130
hCoV-19/USA/NY-NYPQOMI-129/2021	EPI_ISL_12538352	2021-12-08	North America	USA	New York	10010	nyomi129
hCoV-19/USA/NY-NYPQOMI-128/2021	EPI_ISL_12538351	2021-12-08	North America	USA	New York	10024	nyomi128
hCoV-19/USA/NY-NYPQOMI-127/2021	EPI_ISL_12538350	2021-12-08	North America	USA	New York	11226	nyomi127
hCoV-19/USA/NY-NYPQOMI-126/2021	EPI_ISL_12538349	2021-12-08	North America	USA	New York	10001	nyomi126
hCoV-19/USA/NY-NYPQOMI-125/2021	EPI_ISL_12538348	2021-12-08	North America	USA	New York	11201	nyomi125
hCoV-19/USA/NY-NYPQOMI-124/2021	EPI_ISL_12538347	2021-12-08	North America	USA	New York	10128	nyomi124
hCoV-19/USA/NY-NYPQOMI-134/2021	EPI_ISL_12538357	2021-12-08	North America	USA	New York	10075	nyomi134
hCoV-19/USA/NY-NYPQOMI-122/2021	EPI_ISL_12538345	2021-12-08	North America	USA	New York	10001	nyomi122
hCoV-19/USA/NY-NYPQOMI-111/2021	EPI_ISL_12538334	2021-12-08	North America	USA	New York	11231	nyomi111
hCoV-19/USA/NY-NYPQOMI-112/2021	EPI_ISL_12538335	2021-12-08	North America	USA	New York	10010	nyomi112
hCoV-19/USA/NY-NYPQOMI-113/2021	EPI_ISL_12538336	2021-12-08	North America	USA	New York	10024	nyomi113
hCoV-19/USA/NY-NYPQOMI-114/2021	EPI_ISL_12538337	2021-12-08	North America	USA	New York	10023	nyomi114
hCoV-19/USA/NY-NYPQOMI-115/2021	EPI_ISL_12538338	2021-12-08	North America	USA	New York	11420	nyomi115
hCoV-19/USA/NY-NYPQOMI-117/2021	EPI_ISL_12538340	2021-12-08	North America	USA	New York	11105	nyomi117
hCoV-19/USA/NY-NYPQOMI-116/2021	EPI_ISL_12538339	2021-12-08	North America	USA	New York	10026	nyomi116
hCoV-19/USA/NY-NYPQOMI-118/2021	EPI_ISL_12538341	2021-12-08	North America	USA	New York	11249	nyomi118
hCoV-19/USA/NY-NYPQOMI-110/2021	EPI_ISL_12538333	2021-12-08	North America	USA	New York	10023	nyomi110
hCoV-19/USA/NY-NYPQOMI-120/2021	EPI_ISL_12538343	2021-12-08	North America	USA	New York	11021	nyomi120
hCoV-19/USA/NY-NYPQOMI-121/2021	EPI_ISL_12538344	2021-12-08	North America	USA	New York	10021	nyomi121
hCoV-19/USA/NY-NYPQOMI-123/2021	EPI_ISL_12538346	2021-12-08	North America	USA	New York	11201	nyomi123
hCoV-19/USA/NY-NYPQOMI-280/2021	EPI_ISL_12538499	2021-12-09	North America	USA	New York	10011	nyomi280
hCoV-19/USA/NY-NYPQOMI-278/2021	EPI_ISL_12538497	2021-12-09	North America	USA	New York	10280	nyomi278
hCoV-19/USA/NY-NYPQOMI-279/2021	EPI_ISL_12538498	2021-12-09	North America	USA	New York	10007	nyomi279
hCoV-19/USA/NY-NYPQOMI-281/2021	EPI_ISL_12538500	2021-12-09	North America	USA	New York	10025	nyomi281
hCoV-19/USA/NY-NYPQOMI-284/2021	EPI_ISL_12538503	2021-12-09	North America	USA	New York	11249	nyomi284
hCoV-19/USA/NY-NYPQOMI-283/2021	EPI_ISL_12538502	2021-12-09	North America	USA	New York	10069	nyomi283
hCoV-19/USA/NY-NYPQOMI-277/2021	EPI_ISL_12538496	2021-12-09	North America	USA	New York	11207	nyomi277
hCoV-19/USA/NY-NYPQOMI-285/2021	EPI_ISL_12538504	2021-12-09	North America	USA	New York	11501	nyomi285
hCoV-19/USA/NY-NYPQOMI-286/2021	EPI_ISL_12538505	2021-12-09	North America	USA	New York	11220	nyomi286
hCoV-19/USA/NY-NYPQOMI-287/2021	EPI_ISL_12538506	2021-12-09	North America	USA	New York	10016	nyomi287
hCoV-19/USA/NY-NYPQOMI-282/2021	EPI_ISL_12538501	2021-12-09	North America	USA	New York	10011	nyomi282
hCoV-19/USA/NY-NYPQOMI-275/2021	EPI_ISL_12538495	2021-12-09	North America	USA	New York	10024	nyomi275
hCoV-19/USA/NY-NYPQOMI-269/2021	EPI_ISL_12538489	2021-12-09	North America	USA	New York	10065	nyomi269
hCoV-19/USA/NY-NYPQOMI-273/2021	EPI_ISL_12538493	2021-12-09	North America	USA	New York	10009	nyomi273
hCoV-19/USA/NY-NYPQOMI-272/2021	EPI_ISL_12538492	2021-12-09	North America	USA	New York	10543	nyomi272
hCoV-19/USA/NY-NYPQOMI-271/2021	EPI_ISL_12538491	2021-12-09	North America	USA	New York	11566	nyomi271
hCoV-19/USA/NY-NYPQOMI-270/2021	EPI_ISL_12538490	2021-12-09	North America	USA	New York	11222	nyomi270
hCoV-19/USA/NY-NYPQOMI-268/2021	EPI_ISL_12538488	2021-12-09	North America	USA	New York	10003	nyomi268
hCoV-19/USA/NY-NYPQOMI-267/2021	EPI_ISL_12538487	2021-12-09	North America	USA	New York	11226	nyomi267
hCoV-19/USA/NY-NYPQOMI-266/2021	EPI_ISL_12538486	2021-12-09	North America	USA	New York	10014	nyomi266
hCoV-19/USA/NY-NYPQOMI-265/2021	EPI_ISL_12538485	2021-12-09	North America	USA	New York	11105	nyomi265
hCoV-19/USA/NY-NYPQOMI-264/2021	EPI_ISL_12538484	2021-12-09	North America	USA	New York	10462	nyomi264
hCoV-19/USA/NY-NYPQOMI-288/2021	EPI_ISL_12538507	2021-12-09	North America	USA	New York	11207	nyomi288
hCoV-19/USA/NY-NYPQOMI-263/2021	EPI_ISL_12538483	2021-12-09	North America	USA	New York	11211	nyomi263
hCoV-19/USA/NY-NYPQOMI-262/2021	EPI_ISL_12538482	2021-12-09	North America	USA	New York	10001	nyomi262
hCoV-19/USA/NY-NYPQOMI-261/2021	EPI_ISL_12538481	2021-12-09	North America	USA	New York	11220	nyomi261
hCoV-19/USA/NY-NYPQOMI-274/2021	EPI_ISL_12538494	2021-12-09	North America	USA	New York	11211	nyomi274
hCoV-19/USA/NY-NYPQOMI-289/2021	EPI_ISL_12538508	2021-12-09	North America	USA	New York	11101	nyomi289
hCoV-19/USA/NY-NYPQOMI-304/2021	EPI_ISL_12538522	2021-12-09	North America	USA	New York	10002	nyomi304
hCoV-19/USA/NY-NYPQOMI-292/2021	EPI_ISL_12538510	2021-12-09	North America	USA	New York	11231	nyomi292
hCoV-19/USA/NY-NYPQOMI-260/2021	EPI_ISL_12538480	2021-12-09	North America	USA	New York	10025	nyomi260
hCoV-19/USA/NJ-NYPQOMI-014/2021	EPI_ISL_12538589	2021-12-09	North America	USA	New Jersey	07876	njomi014
hCoV-19/USA/NY-NYPQOMI-291/2021	EPI_ISL_12538591	2021-12-09	North America	USA	New York	10011	nyomi291
hCoV-19/USA/NY-NYPQOMI-276/2021	EPI_ISL_12538596	2021-12-09	North America	USA	New York	11101	nyomi276
hCoV-19/USA/NY-NYPQOMI-316/2021	EPI_ISL_12538534	2021-12-09	North America	USA	New York	10019	nyomi316
hCoV-19/USA/NY-NYPQOMI-315/2021	EPI_ISL_12538533	2021-12-09	North America	USA	New York	10013	nyomi315
hCoV-19/USA/NY-NYPQOMI-314/2021	EPI_ISL_12538532	2021-12-09	North America	USA	New York	10011	nyomi314
hCoV-19/USA/NY-NYPQOMI-313/2021	EPI_ISL_12538531	2021-12-09	North America	USA	New York	11225	nyomi313
hCoV-19/USA/NY-NYPQOMI-312/2021	EPI_ISL_12538530	2021-12-09	North America	USA	New York	10005	nyomi312
hCoV-19/USA/NY-NYPQOMI-311/2021	EPI_ISL_12538529	2021-12-09	North America	USA	New York	11220	nyomi311
hCoV-19/USA/NY-NYPQOMI-310/2021	EPI_ISL_12538528	2021-12-09	North America	USA	New York	10036	nyomi310
hCoV-19/USA/NY-NYPQOMI-309/2021	EPI_ISL_12538527	2021-12-09	North America	USA	New York	10028	nyomi309
hCoV-19/USA/NY-NYPQOMI-308/2021	EPI_ISL_12538526	2021-12-09	North America	USA	New York	10024	nyomi308
hCoV-19/USA/NY-NYPQOMI-307/2021	EPI_ISL_12538525	2021-12-09	North America	USA	New York	10011	nyomi307
hCoV-19/USA/NY-NYPQOMI-306/2021	EPI_ISL_12538524	2021-12-09	North America	USA	New York	10306	nyomi306
hCoV-19/USA/NY-NYPQOMI-305/2021	EPI_ISL_12538523	2021-12-09	North America	USA	New York	10010	nyomi305
hCoV-19/USA/NY-NYPQOMI-303/2021	EPI_ISL_12538521	2021-12-09	North America	USA	New York	10460	nyomi303
hCoV-19/USA/NY-NYPQOMI-302/2021	EPI_ISL_12538520	2021-12-09	North America	USA	New York	10005	nyomi302
hCoV-19/USA/NY-NYPQOMI-301/2021	EPI_ISL_12538519	2021-12-09	North America	USA	New York	10011	nyomi301
hCoV-19/USA/NY-NYPQOMI-300/2021	EPI_ISL_12538518	2021-12-09	North America	USA	New York	10027	nyomi300
hCoV-19/USA/NY-NYPQOMI-299/2021	EPI_ISL_12538517	2021-12-09	North America	USA	New York	10014	nyomi299
hCoV-19/USA/NY-NYPQOMI-298/2021	EPI_ISL_12538516	2021-12-09	North America	USA	New York	10023	nyomi298
hCoV-19/USA/NY-NYPQOMI-297/2021	EPI_ISL_12538515	2021-12-09	North America	USA	New York	11215	nyomi297
hCoV-19/USA/NY-NYPQOMI-296/2021	EPI_ISL_12538514	2021-12-09	North America	USA	New York	10024	nyomi296
hCoV-19/USA/NY-NYPQOMI-295/2021	EPI_ISL_12538513	2021-12-09	North America	USA	New York	11545	nyomi295
hCoV-19/USA/NY-NYPQOMI-294/2021	EPI_ISL_12538512	2021-12-09	North America	USA	New York	10021	nyomi294
hCoV-19/USA/NY-NYPQOMI-293/2021	EPI_ISL_12538511	2021-12-09	North America	USA	New York	10019	nyomi293
hCoV-19/USA/NY-NYPQOMI-290/2021	EPI_ISL_12538509	2021-12-09	North America	USA	New York	10021	nyomi290
hCoV-19/USA/NY-NYPQOMI-259/2021	EPI_ISL_12538479	2021-12-09	North America	USA	New York	10467	nyomi259
hCoV-19/USA/CA-NYPQOMI-001/2021	EPI_ISL_12538207	2021-12-09	North America	USA	California	91710	caomi001
hCoV-19/USA/NY-NYPQOMI-257/2021	EPI_ISL_12538477	2021-12-09	North America	USA	New York	11220	nyomi257
hCoV-19/USA/NY-NYPQOMI-219/2021	EPI_ISL_12538440	2021-12-09	North America	USA	New York	10022	nyomi219
hCoV-19/USA/NY-NYPQOMI-218/2021	EPI_ISL_12538439	2021-12-09	North America	USA	New York	10460	nyomi218
hCoV-19/USA/NY-NYPQOMI-217/2021	EPI_ISL_12538438	2021-12-09	North America	USA	New York	10013	nyomi217
hCoV-19/USA/NY-NYPQOMI-216/2021	EPI_ISL_12538437	2021-12-09	North America	USA	New York	10021	nyomi216
hCoV-19/USA/NY-NYPQOMI-215/2021	EPI_ISL_12538436	2021-12-09	North America	USA	New York	10013	nyomi215
hCoV-19/USA/NY-NYPQOMI-214/2021	EPI_ISL_12538435	2021-12-09	North America	USA	New York	10128	nyomi214
hCoV-19/USA/NY-NYPQOMI-213/2021	EPI_ISL_12538434	2021-12-09	North America	USA	New York	10009	nyomi213
hCoV-19/USA/NY-NYPQOMI-212/2021	EPI_ISL_12538433	2021-12-09	North America	USA	New York	11576	nyomi212
hCoV-19/USA/NY-NYPQOMI-211/2021	EPI_ISL_12538432	2021-12-09	North America	USA	New York	11202	nyomi211
hCoV-19/USA/NY-NYPQOMI-210/2021	EPI_ISL_12538431	2021-12-09	North America	USA	New York	11217	nyomi210
hCoV-19/USA/NY-NYPQOMI-209/2021	EPI_ISL_12538430	2021-12-09	North America	USA	New York	10023	nyomi209
hCoV-19/USA/NY-NYPQOMI-208/2021	EPI_ISL_12538429	2021-12-09	North America	USA	New York	10010	nyomi208
hCoV-19/USA/NY-NYPQOMI-207/2021	EPI_ISL_12538428	2021-12-09	North America	USA	New York	12538	nyomi207
hCoV-19/USA/NY-NYPQOMI-206/2021	EPI_ISL_12538427	2021-12-09	North America	USA	New York	10014	nyomi206
hCoV-19/USA/NY-NYPQOMI-205/2021	EPI_ISL_12538426	2021-12-09	North America	USA	New York	10128	nyomi205
hCoV-19/USA/NY-NYPQOMI-204/2021	EPI_ISL_12538425	2021-12-09	North America	USA	New York	11201	nyomi204
hCoV-19/USA/NY-NYPQOMI-203/2021	EPI_ISL_12538424	2021-12-09	North America	USA	New York	10028	nyomi203
hCoV-19/USA/FL-NYPQOMI-002/2021	EPI_ISL_12538210	2021-12-09	North America	USA	Florida	33180	flomi002
hCoV-19/USA/GA-NYPQOMI-001/2021	EPI_ISL_12538211	2021-12-09	North America	USA	Georgia	30005	gaomi001
hCoV-19/USA/NJ-NYPQOMI-011/2021	EPI_ISL_12538222	2021-12-09	North America	USA	New Jersey	07960	njomi011
hCoV-19/USA/NJ-NYPQOMI-012/2021	EPI_ISL_12538223	2021-12-09	North America	USA	New Jersey	07208	njomi012
hCoV-19/USA/NJ-NYPQOMI-013/2021	EPI_ISL_12538224	2021-12-09	North America	USA	New Jersey	07869	njomi013
hCoV-19/USA/NJ-NYPQOMI-015/2021	EPI_ISL_12538225	2021-12-09	North America	USA	New Jersey	07103	njomi015
hCoV-19/USA/NY-NYPQOMI-220/2021	EPI_ISL_12538441	2021-12-09	North America	USA	New York	11217	nyomi220
hCoV-19/USA/NY-NYPQOMI-196/2021	EPI_ISL_12538417	2021-12-09	North America	USA	New York	10282	nyomi196
hCoV-19/USA/NY-NYPQOMI-198/2021	EPI_ISL_12538419	2021-12-09	North America	USA	New York	11220	nyomi198
hCoV-19/USA/NY-NYPQOMI-199/2021	EPI_ISL_12538420	2021-12-09	North America	USA	New York	10019	nyomi199
hCoV-19/USA/NY-NYPQOMI-200/2021	EPI_ISL_12538421	2021-12-09	North America	USA	New York	11201	nyomi200
hCoV-19/USA/NY-NYPQOMI-201/2021	EPI_ISL_12538422	2021-12-09	North America	USA	New York	11222	nyomi201
hCoV-19/USA/NY-NYPQOMI-258/2021	EPI_ISL_12538478	2021-12-09	North America	USA	New York	10001	nyomi258
hCoV-19/USA/NY-NYPQOMI-202/2021	EPI_ISL_12538423	2021-12-09	North America	USA	New York	10024	nyomi202
hCoV-19/USA/NY-NYPQOMI-197/2021	EPI_ISL_12538418	2021-12-09	North America	USA	New York	11220	nyomi197
hCoV-19/USA/NY-NYPQOMI-221/2021	EPI_ISL_12538442	2021-12-09	North America	USA	New York	11105	nyomi221
hCoV-19/USA/NY-NYPQOMI-234/2021	EPI_ISL_12538598	2021-12-09	North America	USA	New York	10306	nyomi234
hCoV-19/USA/NY-NYPQOMI-223/2021	EPI_ISL_12538444	2021-12-09	North America	USA	New York	10023	nyomi223
hCoV-19/USA/NY-NYPQOMI-243/2021	EPI_ISL_12538463	2021-12-09	North America	USA	New York	10065	nyomi243
hCoV-19/USA/NY-NYPQOMI-256/2021	EPI_ISL_12538476	2021-12-09	North America	USA	New York	11211	nyomi256
hCoV-19/USA/NY-NYPQOMI-255/2021	EPI_ISL_12538475	2021-12-09	North America	USA	New York	11104	nyomi255
hCoV-19/USA/NY-NYPQOMI-244/2021	EPI_ISL_12538464	2021-12-09	North America	USA	New York	11205	nyomi244
hCoV-19/USA/NY-NYPQOMI-253/2021	EPI_ISL_12538473	2021-12-09	North America	USA	New York	10017	nyomi253
hCoV-19/USA/NY-NYPQOMI-252/2021	EPI_ISL_12538472	2021-12-09	North America	USA	New York	10007	nyomi252
hCoV-19/USA/NY-NYPQOMI-242/2021	EPI_ISL_12538462	2021-12-09	North America	USA	New York	10003	nyomi242
hCoV-19/USA/NY-NYPQOMI-251/2021	EPI_ISL_12538471	2021-12-09	North America	USA	New York	10031	nyomi251
hCoV-19/USA/NY-NYPQOMI-249/2021	EPI_ISL_12538469	2021-12-09	North America	USA	New York	10022	nyomi249
hCoV-19/USA/NY-NYPQOMI-248/2021	EPI_ISL_12538468	2021-12-09	North America	USA	New York	11220	nyomi248
hCoV-19/USA/NY-NYPQOMI-247/2021	EPI_ISL_12538467	2021-12-09	North America	USA	New York	10016	nyomi247
hCoV-19/USA/NY-NYPQOMI-246/2021	EPI_ISL_12538466	2021-12-09	North America	USA	New York	10003	nyomi246
hCoV-19/USA/NY-NYPQOMI-245/2021	EPI_ISL_12538465	2021-12-09	North America	USA	New York	10021	nyomi245
hCoV-19/USA/NY-NYPQOMI-222/2021	EPI_ISL_12538443	2021-12-09	North America	USA	New York	11201	nyomi222
hCoV-19/USA/NY-NYPQOMI-250/2021	EPI_ISL_12538470	2021-12-09	North America	USA	New York	10038	nyomi250
hCoV-19/USA/NY-NYPQOMI-241/2021	EPI_ISL_12538461	2021-12-09	North America	USA	New York	10012	nyomi241
hCoV-19/USA/NY-NYPQOMI-254/2021	EPI_ISL_12538474	2021-12-09	North America	USA	New York	10027	nyomi254
hCoV-19/USA/NY-NYPQOMI-239/2021	EPI_ISL_12538459	2021-12-09	North America	USA	New York	10014	nyomi239
hCoV-19/USA/NY-NYPQOMI-224/2021	EPI_ISL_12538445	2021-12-09	North America	USA	New York	10028	nyomi224
hCoV-19/USA/NY-NYPQOMI-240/2021	EPI_ISL_12538460	2021-12-09	North America	USA	New York	11220	nyomi240
hCoV-19/USA/NY-NYPQOMI-226/2021	EPI_ISL_12538447	2021-12-09	North America	USA	New York	10128	nyomi226
hCoV-19/USA/NY-NYPQOMI-227/2021	EPI_ISL_12538448	2021-12-09	North America	USA	New York	10011	nyomi227
hCoV-19/USA/NY-NYPQOMI-228/2021	EPI_ISL_12538449	2021-12-09	North America	USA	New York	11220	nyomi228
hCoV-19/USA/NY-NYPQOMI-229/2021	EPI_ISL_12538450	2021-12-09	North America	USA	New York	11220	nyomi229
hCoV-19/USA/NY-NYPQOMI-230/2021	EPI_ISL_12538451	2021-12-09	North America	USA	New York	10021	nyomi230
hCoV-19/USA/NY-NYPQOMI-231/2021	EPI_ISL_12538452	2021-12-09	North America	USA	New York	10001	nyomi231
hCoV-19/USA/NY-NYPQOMI-225/2021	EPI_ISL_12538446	2021-12-09	North America	USA	New York	10024	nyomi225
hCoV-19/USA/NY-NYPQOMI-233/2021	EPI_ISL_12538454	2021-12-09	North America	USA	New York	10036	nyomi233
hCoV-19/USA/NY-NYPQOMI-235/2021	EPI_ISL_12538455	2021-12-09	North America	USA	New York	10011	nyomi235
hCoV-19/USA/NY-NYPQOMI-236/2021	EPI_ISL_12538456	2021-12-09	North America	USA	New York	11233	nyomi236
hCoV-19/USA/NY-NYPQOMI-237/2021	EPI_ISL_12538457	2021-12-09	North America	USA	New York	10009	nyomi237
hCoV-19/USA/NY-NYPQOMI-232/2021	EPI_ISL_12538453	2021-12-09	North America	USA	New York	10011	nyomi232
hCoV-19/USA/NY-NYPQOMI-238/2021	EPI_ISL_12538458	2021-12-09	North America	USA	New York	10025	nyomi238
hCoV-19/USA/NY-NYPQOMI-351/2021	EPI_ISL_12538569	2021-12-10	North America	USA	New York	10065	nyomi351
hCoV-19/USA/NY-NYPQOMI-352/2021	EPI_ISL_12538570	2021-12-10	North America	USA	New York	11201	nyomi352
hCoV-19/USA/NY-NYPQOMI-353/2021	EPI_ISL_12538571	2021-12-10	North America	USA	New York	10014	nyomi353
hCoV-19/USA/NY-NYPQOMI-354/2021	EPI_ISL_12538572	2021-12-10	North America	USA	New York	10012	nyomi354
hCoV-19/USA/NY-NYPQOMI-355/2021	EPI_ISL_12538573	2021-12-10	North America	USA	New York	10019	nyomi355
hCoV-19/USA/NY-NYPQOMI-356/2021	EPI_ISL_12538574	2021-12-10	North America	USA	New York	11238	nyomi356
hCoV-19/USA/NY-NYPQOMI-357/2021	EPI_ISL_12538575	2021-12-10	North America	USA	New York	10023	nyomi357
hCoV-19/USA/NY-NYPQOMI-359/2021	EPI_ISL_12538577	2021-12-10	North America	USA	New York	10009	nyomi359
hCoV-19/USA/NY-NYPQOMI-360/2021	EPI_ISL_12538578	2021-12-10	North America	USA	New York	10031	nyomi360
hCoV-19/USA/NY-NYPQOMI-361/2021	EPI_ISL_12538579	2021-12-10	North America	USA	New York	10011	nyomi361
hCoV-19/USA/NY-NYPQOMI-362/2021	EPI_ISL_12538580	2021-12-10	North America	USA	New York	11201	nyomi362
hCoV-19/USA/NY-NYPQOMI-363/2021	EPI_ISL_12538581	2021-12-10	North America	USA	New York	11010	nyomi363
hCoV-19/USA/CA-NYPQOMI-002/2021	EPI_ISL_12538208	2021-12-10	North America	USA	California	95070	caomi002
hCoV-19/USA/ME-NYPQOMI-001/2021	EPI_ISL_12538212	2021-12-10	North America	USA	Maine	04107	meomi001
hCoV-19/USA/NY-NYPQOMI-350/2021	EPI_ISL_12538568	2021-12-10	North America	USA	New York	11211	nyomi350
hCoV-19/USA/NY-NYPQOMI-358/2021	EPI_ISL_12538576	2021-12-10	North America	USA	New York	11220	nyomi358
hCoV-19/USA/NY-NYPQOMI-349/2021	EPI_ISL_12538567	2021-12-10	North America	USA	New York	10033	nyomi349
hCoV-19/USA/NY-NYPQOMI-338/2021	EPI_ISL_12538556	2021-12-10	North America	USA	New York	12538	nyomi338
hCoV-19/USA/NY-NYPQOMI-347/2021	EPI_ISL_12538565	2021-12-10	North America	USA	New York	11249	nyomi347
hCoV-19/USA/NY-NYPQOMI-317/2021	EPI_ISL_12538535	2021-12-10	North America	USA	New York	11201	nyomi317
hCoV-19/USA/NY-NYPQOMI-318/2021	EPI_ISL_12538536	2021-12-10	North America	USA	New York	10280	nyomi318
hCoV-19/USA/NY-NYPQOMI-319/2021	EPI_ISL_12538537	2021-12-10	North America	USA	New York	11379	nyomi319
hCoV-19/USA/NY-NYPQOMI-320/2021	EPI_ISL_12538538	2021-12-10	North America	USA	New York	11238	nyomi320
hCoV-19/USA/NY-NYPQOMI-322/2021	EPI_ISL_12538540	2021-12-10	North America	USA	New York	10019	nyomi322
hCoV-19/USA/NY-NYPQOMI-323/2021	EPI_ISL_12538541	2021-12-10	North America	USA	New York	11222	nyomi323
hCoV-19/USA/NY-NYPQOMI-324/2021	EPI_ISL_12538542	2021-12-10	North America	USA	New York	11010	nyomi324
hCoV-19/USA/NY-NYPQOMI-325/2021	EPI_ISL_12538543	2021-12-10	North America	USA	New York	11211	nyomi325
hCoV-19/USA/NY-NYPQOMI-326/2021	EPI_ISL_12538544	2021-12-10	North America	USA	New York	10023	nyomi326
hCoV-19/USA/NY-NYPQOMI-327/2021	EPI_ISL_12538545	2021-12-10	North America	USA	New York	10025	nyomi327
hCoV-19/USA/NY-NYPQOMI-328/2021	EPI_ISL_12538546	2021-12-10	North America	USA	New York	11238	nyomi328
hCoV-19/USA/NY-NYPQOMI-329/2021	EPI_ISL_12538547	2021-12-10	North America	USA	New York	10023	nyomi329
hCoV-19/USA/NY-NYPQOMI-330/2021	EPI_ISL_12538548	2021-12-10	North America	USA	New York	11211	nyomi330
hCoV-19/USA/NY-NYPQOMI-331/2021	EPI_ISL_12538549	2021-12-10	North America	USA	New York	10023	nyomi331
hCoV-19/USA/NY-NYPQOMI-321/2021	EPI_ISL_12538539	2021-12-10	North America	USA	New York	11238	nyomi321
hCoV-19/USA/NY-NYPQOMI-332/2021	EPI_ISL_12538550	2021-12-10	North America	USA	New York	11201	nyomi332
hCoV-19/USA/NY-NYPQOMI-333/2021	EPI_ISL_12538551	2021-12-10	North America	USA	New York	10024	nyomi333
hCoV-19/USA/NY-NYPQOMI-334/2021	EPI_ISL_12538552	2021-12-10	North America	USA	New York	13225	nyomi334
hCoV-19/USA/NY-NYPQOMI-335/2021	EPI_ISL_12538553	2021-12-10	North America	USA	New York	11201	nyomi335
hCoV-19/USA/NY-NYPQOMI-336/2021	EPI_ISL_12538554	2021-12-10	North America	USA	New York	11235	nyomi336
hCoV-19/USA/NY-NYPQOMI-337/2021	EPI_ISL_12538555	2021-12-10	North America	USA	New York	11220	nyomi337
hCoV-19/USA/NY-NYPQOMI-339/2021	EPI_ISL_12538557	2021-12-10	North America	USA	New York	11201	nyomi339
hCoV-19/USA/NY-NYPQOMI-340/2021	EPI_ISL_12538558	2021-12-10	North America	USA	New York	11201	nyomi340
hCoV-19/USA/NY-NYPQOMI-341/2021	EPI_ISL_12538559	2021-12-10	North America	USA	New York	10006	nyomi341
hCoV-19/USA/NY-NYPQOMI-342/2021	EPI_ISL_12538560	2021-12-10	North America	USA	New York	10024	nyomi342
hCoV-19/USA/NY-NYPQOMI-343/2021	EPI_ISL_12538561	2021-12-10	North America	USA	New York	11215	nyomi343
hCoV-19/USA/NY-NYPQOMI-344/2021	EPI_ISL_12538562	2021-12-10	North America	USA	New York	10553	nyomi344
hCoV-19/USA/NY-NYPQOMI-345/2021	EPI_ISL_12538563	2021-12-10	North America	USA	New York	10023	nyomi345
hCoV-19/USA/NY-NYPQOMI-346/2021	EPI_ISL_12538564	2021-12-10	North America	USA	New York	10115	nyomi346
hCoV-19/USA/NY-NYPQOMI-348/2021	EPI_ISL_12538566	2021-12-10	North America	USA	New York	11238	nyomi348
hCoV-19/USA/NY-NYPQOMI-364/2021	EPI_ISL_12538582	2021-12-11	North America	USA	New York	11420	nyomi364

## Sheet: Appendix Table 2
Article DOI: https://doi.org/10.3201/eid2902.220817
Early Introduction and Community Transmission of SARS-CoV-2 Omicron Variant, New York, New York, USA
Appendix Table 2. GISAID acknowledgment table containing 14,817 global Omicron sequences used in this study of early transmission of Omicron variant of SARS-CoV-2 virus, New York City.
Strain	GISAID_EPI_ISL	Date	Originating_lab	Submitting_lab	Authors
hCoV-19/USA/MA-CDCBI-CRSP_JZAU6TPS3JNMWFWH/2021	EPI_ISL_7810430	2021-12-08	Broad Institute Clinical Research Sequencing Platform	Infectious Disease Program, Broad Institute of Harvard and MIT	Siddle,K.J., Adams,G., Pearlman,L., Gladden-Young,A., Vicente,G., Blumenstiel,B., DeFelice,M., Lee,M., McGovern,S., Lagerborg,K., Rudy,M., DeRuff,K., Carter,A., Normandin,E., Bauer,M., Reilly,S., Tomkins-Tinch,C., Loreth,C., Chaluvadi,S., Meldrim,J., Granger,B., Lemieux,J.E., Birren,B.W., Sabeti,P.C., Larkin,K., Dodge,S., Lennon,N., Madoff,L., Brown,C., Gallagher,G., Smole,S., Park,D.J., Gabriel,…
hCoV-19/USA/MA-CDCBI-CRSP_SLZBV73MCSWT6TIL/2021	EPI_ISL_7810710	2021-12-08	Broad Institute Clinical Research Sequencing Platform	Infectious Disease Program, Broad Institute of Harvard and MIT	Siddle,K.J., Adams,G., Pearlman,L., Gladden-Young,A., Vicente,G., Blumenstiel,B., DeFelice,M., Lee,M., McGovern,S., Lagerborg,K., Rudy,M., DeRuff,K., Carter,A., Normandin,E., Bauer,M., Reilly,S., Tomkins-Tinch,C., Loreth,C., Chaluvadi,S., Meldrim,J., Granger,B., Lemieux,J.E., Birren,B.W., Sabeti,P.C., Larkin,K., Dodge,S., Lennon,N., Madoff,L., Brown,C., Gallagher,G., Smole,S., Park,D.J., Gabriel,…
hCoV-19/France/BRE-CHUP-8600766248/2021	EPI_ISL_7742877	2021-12-08	Laboratoire LABORIZON Bretagne	CHU Pontchaillou	GROLHIER Claire, DENOUAL Florent, ETCHEVERRY Amandine, SASSI Mohamed, JAGLINE Steven, QUENET Benjamin, FEBREAU Christine, PRONIER Charlotte, GALIBERT Marie Dominique, DE TAYRAC Marie, THIBAULT Vincent
hCoV-19/France/BRE-CHUP-8600766262/2021	EPI_ISL_7742881	2021-12-08	Laboratoire LABORIZON Bretagne	CHU Pontchaillou	GROLHIER Claire, DENOUAL Florent, ETCHEVERRY Amandine, SASSI Mohamed, JAGLINE Steven, QUENET Benjamin, FEBREAU Christine, PRONIER Charlotte, GALIBERT Marie Dominique, DE TAYRAC Marie, THIBAULT Vincent
hCoV-19/France/BRE-CHUP-8600766251/2021	EPI_ISL_7742878	2021-12-08	Laboratoire LABORIZON Bretagne	CHU Pontchaillou	GROLHIER Claire, DENOUAL Florent, ETCHEVERRY Amandine, SASSI Mohamed, JAGLINE Steven, QUENET Benjamin, FEBREAU Christine, PRONIER Charlotte, GALIBERT Marie Dominique, DE TAYRAC Marie, THIBAULT Vincent
hCoV-19/France/BRE-CHUP-8600766257/2021	EPI_ISL_7742879	2021-12-08	Laboratoire LABORIZON Bretagne	CHU Pontchaillou	GROLHIER Claire, DENOUAL Florent, ETCHEVERRY Amandine, SASSI Mohamed, JAGLINE Steven, QUENET Benjamin, FEBREAU Christine, PRONIER Charlotte, GALIBERT Marie Dominique, DE TAYRAC Marie, THIBAULT Vincent
hCoV-19/USA/MA-CDCBI-CRSP_C7QGRUS2PIG7N5EW/2021	EPI_ISL_7810166	2021-12-08	Broad Institute Clinical Research Sequencing Platform	Infectious Disease Program, Broad Institute of Harvard and MIT	Siddle,K.J., Adams,G., Pearlman,L., Gladden-Young,A., Vicente,G., Blumenstiel,B., DeFelice,M., Lee,M., McGovern,S., Lagerborg,K., Rudy,M., DeRuff,K., Carter,A., Normandin,E., Bauer,M., Reilly,S., Tomkins-Tinch,C., Loreth,C., Chaluvadi,S., Meldrim,J., Granger,B., Lemieux,J.E., Birren,B.W., Sabeti,P.C., Larkin,K., Dodge,S., Lennon,N., Madoff,L., Brown,C., Gallagher,G., Smole,S., Park,D.J., Gabriel,…
hCoV-19/USA/HI-H216404/2021	EPI_ISL_7812189	2021-12-08	State Laboratories Division, Hawaii State Department of Health	State Laboratories Division, Hawaii State Department of Health	Pamela O'Brien, Drew Kuwazaki, Ayana Garnet, Daniel Strange, Razvan Sultana, Edward Desmond
hCoV-19/USA/HI-H216348/2021	EPI_ISL_7812042	2021-12-08	State Laboratories Division, Hawaii State Department of Health	State Laboratories Division, Hawaii State Department of Health	Pamela O'Brien, Drew Kuwazaki, Ayana Garnet, Daniel Strange, Razvan Sultana, Edward Desmond
hCoV-19/England/LSPA-2E10EE1/2021	EPI_ISL_7817216	2021-12-08	Rosalind Franklin Laboratory	Wellcome Sanger Institute for the COVID-19 Genomics UK (COG-UK) Consortium	Donald Fraser, Suki Lee, Rob Howes, The Rosalind Franklin Laboratory and Alex Alderton, Roberto Amato, Jeffrey Barrett, Sonia Goncalves, Ewan Harrison, David K. Jackson, Ian Johnston, Dominic Kwiatkowski, Cordelia Langford, John Sillitoe on behalf of the Wellcome Sanger Institute COVID-19 Surveillance Team
hCoV-19/England/LSPA-2E0F252/2021	EPI_ISL_7817379	2021-12-08	Rosalind Franklin Laboratory	Wellcome Sanger Institute for the COVID-19 Genomics UK (COG-UK) Consortium	Donald Fraser, Suki Lee, Rob Howes, The Rosalind Franklin Laboratory and Alex Alderton, Roberto Amato, Jeffrey Barrett, Sonia Goncalves, Ewan Harrison, David K. Jackson, Ian Johnston, Dominic Kwiatkowski, Cordelia Langford, John Sillitoe on behalf of the Wellcome Sanger Institute COVID-19 Surveillance Team
hCoV-19/England/MILK-2E24E53/2021	EPI_ISL_7817987	2021-12-08	Lighthouse Lab in Milton Keynes	Wellcome Sanger Institute for the COVID-19 Genomics UK (COG-UK) Consortium	The Lighthouse Lab in Milton Keynes and Alex Alderton, Roberto Amato, Jeffrey Barrett, Sonia Goncalves, Ewan Harrison, David K. Jackson, Ian Johnston, Dominic Kwiatkowski, Cordelia Langford, John Sillitoe on behalf of the Wellcome Sanger Institute COVID-19 Surveillance Team
hCoV-19/England/MILK-2E242FD/2021	EPI_ISL_7818081	2021-12-08	Lighthouse Lab in Milton Keynes	Wellcome Sanger Institute for the COVID-19 Genomics UK (COG-UK) Consortium	The Lighthouse Lab in Milton Keynes and Alex Alderton, Roberto Amato, Jeffrey Barrett, Sonia Goncalves, Ewan Harrison, David K. Jackson, Ian Johnston, Dominic Kwiatkowski, Cordelia Langford, John Sillitoe on behalf of the Wellcome Sanger Institute COVID-19 Surveillance Team
hCoV-19/England/MILK-2E2449D/2021	EPI_ISL_7818161	2021-12-08	Lighthouse Lab in Milton Keynes	Wellcome Sanger Institute for the COVID-19 Genomics UK (COG-UK) Consortium	The Lighthouse Lab in Milton Keynes and Alex Alderton, Roberto Amato, Jeffrey Barrett, Sonia Goncalves, Ewan Harrison, David K. Jackson, Ian Johnston, Dominic Kwiatkowski, Cordelia Langford, John Sillitoe on behalf of the Wellcome Sanger Institute COVID-19 Surveillance Team
hCoV-19/England/MILK-2E183BD/2021	EPI_ISL_7819993	2021-12-08	Lighthouse Lab in Milton Keynes	Wellcome Sanger Institute for the COVID-19 Genomics UK (COG-UK) Consortium	The Lighthouse Lab in Milton Keynes and Alex Alderton, Roberto Amato, Jeffrey Barrett, Sonia Goncalves, Ewan Harrison, David K. Jackson, Ian Johnston, Dominic Kwiatkowski, Cordelia Langford, John Sillitoe on behalf of the Wellcome Sanger Institute COVID-19 Surveillance Team
hCoV-19/England/MILK-2E1807A/2021	EPI_ISL_7820194	2021-12-08	Lighthouse Lab in Milton Keynes	Wellcome Sanger Institute for the COVID-19 Genomics UK (COG-UK) Consortium	The Lighthouse Lab in Milton Keynes and Alex Alderton, Roberto Amato, Jeffrey Barrett, Sonia Goncalves, Ewan Harrison, David K. Jackson, Ian Johnston, Dominic Kwiatkowski, Cordelia Langford, John Sillitoe on behalf of the Wellcome Sanger Institute COVID-19 Surveillance Team
hCoV-19/England/MILK-2E14D2C/2021	EPI_ISL_7820287	2021-12-08	Lighthouse Lab in Milton Keynes	Wellcome Sanger Institute for the COVID-19 Genomics UK (COG-UK) Consortium	The Lighthouse Lab in Milton Keynes and Alex Alderton, Roberto Amato, Jeffrey Barrett, Sonia Goncalves, Ewan Harrison, David K. Jackson, Ian Johnston, Dominic Kwiatkowski, Cordelia Langford, John Sillitoe on behalf of the Wellcome Sanger Institute COVID-19 Surveillance Team
hCoV-19/England/MILK-2E15022/2021	EPI_ISL_7820322	2021-12-08	Lighthouse Lab in Milton Keynes	Wellcome Sanger Institute for the COVID-19 Genomics UK (COG-UK) Consortium	The Lighthouse Lab in Milton Keynes and Alex Alderton, Roberto Amato, Jeffrey Barrett, Sonia Goncalves, Ewan Harrison, David K. Jackson, Ian Johnston, Dominic Kwiatkowski, Cordelia Langford, John Sillitoe on behalf of the Wellcome Sanger Institute COVID-19 Surveillance Team
hCoV-19/England/ALDP-2DEE603/2021	EPI_ISL_7820626	2021-12-08	Lighthouse Lab in Alderley Park	Wellcome Sanger Institute for the COVID-19 Genomics UK (COG-UK) Consortium	Jacquelyn Wynn, Mairead Hyland, The Lighthouse Lab in Alderley Park and Alex Alderton, Roberto Amato, Jeffrey Barrett, Sonia Goncalves, Ewan Harrison, David K. Jackson, Ian Johnston, Dominic Kwiatkowski, Cordelia Langford, John Sillitoe on behalf of the Wellcome Sanger Institute COVID-19 Surveillance Team
hCoV-19/England/ALDP-2DEE4CD/2021	EPI_ISL_7820599	2021-12-08	Lighthouse Lab in Alderley Park	Wellcome Sanger Institute for the COVID-19 Genomics UK (COG-UK) Consortium	Jacquelyn Wynn, Mairead Hyland, The Lighthouse Lab in Alderley Park and Alex Alderton, Roberto Amato, Jeffrey Barrett, Sonia Goncalves, Ewan Harrison, David K. Jackson, Ian Johnston, Dominic Kwiatkowski, Cordelia Langford, John Sillitoe on behalf of the Wellcome Sanger Institute COVID-19 Surveillance Team
hCoV-19/England/BRBR-2DF5C34/2021	EPI_ISL_7820572	2021-12-08	Berkshire and Surrey Pathology Services Lighthouse Laboratory	Wellcome Sanger Institute for the COVID-19 Genomics UK (COG-UK) Consortium	Berkshire and Surrey Pathology Services Lighthouse Laboratory and Alex Alderton, Roberto Amato, Jeffrey Barrett, Sonia Goncalves, Ewan Harrison, David K. Jackson, Ian Johnston, Dominic Kwiatkowski, Cordelia Langford, John Sillitoe on behalf of the Wellcome Sanger Institute COVID-19 Surveillance Team
hCoV-19/England/ALDP-2DEE59D/2021	EPI_ISL_7820630	2021-12-08	Lighthouse Lab in Alderley Park	Wellcome Sanger Institute for the COVID-19 Genomics UK (COG-UK) Consortium	Jacquelyn Wynn, Mairead Hyland, The Lighthouse Lab in Alderley Park and Alex Alderton, Roberto Amato, Jeffrey Barrett, Sonia Goncalves, Ewan Harrison, David K. Jackson, Ian Johnston, Dominic Kwiatkowski, Cordelia Langford, John Sillitoe on behalf of the Wellcome Sanger Institute COVID-19 Surveillance Team
hCoV-19/England/ALDP-2DEE612/2021	EPI_ISL_7820749	2021-12-08	Lighthouse Lab in Alderley Park	Wellcome Sanger Institute for the COVID-19 Genomics UK (COG-UK) Consortium	Jacquelyn Wynn, Mairead Hyland, The Lighthouse Lab in Alderley Park and Alex Alderton, Roberto Amato, Jeffrey Barrett, Sonia Goncalves, Ewan Harrison, David K. Jackson, Ian Johnston, Dominic Kwiatkowski, Cordelia Langford, John Sillitoe on behalf of the Wellcome Sanger Institute COVID-19 Surveillance Team
hCoV-19/England/BRBR-2DF5AB2/2021	EPI_ISL_7820755	2021-12-08	Berkshire and Surrey Pathology Services Lighthouse Laboratory	Wellcome Sanger Institute for the COVID-19 Genomics UK (COG-UK) Consortium	Berkshire and Surrey Pathology Services Lighthouse Laboratory and Alex Alderton, Roberto Amato, Jeffrey Barrett, Sonia Goncalves, Ewan Harrison, David K. Jackson, Ian Johnston, Dominic Kwiatkowski, Cordelia Langford, John Sillitoe on behalf of the Wellcome Sanger Institute COVID-19 Surveillance Team
hCoV-19/England/BRBR-2DF587C/2021	EPI_ISL_7820795	2021-12-08	Berkshire and Surrey Pathology Services Lighthouse Laboratory	Wellcome Sanger Institute for the COVID-19 Genomics UK (COG-UK) Consortium	Berkshire and Surrey Pathology Services Lighthouse Laboratory and Alex Alderton, Roberto Amato, Jeffrey Barrett, Sonia Goncalves, Ewan Harrison, David K. Jackson, Ian Johnston, Dominic Kwiatkowski, Cordelia Langford, John Sillitoe on behalf of the Wellcome Sanger Institute COVID-19 Surveillance Team
hCoV-19/England/ALDP-2DEE5E8/2021	EPI_ISL_7820802	2021-12-08	Lighthouse Lab in Alderley Park	Wellcome Sanger Institute for the COVID-19 Genomics UK (COG-UK) Consortium	Jacquelyn Wynn, Mairead Hyland, The Lighthouse Lab in Alderley Park and Alex Alderton, Roberto Amato, Jeffrey Barrett, Sonia Goncalves, Ewan Harrison, David K. Jackson, Ian Johnston, Dominic Kwiatkowski, Cordelia Langford, John Sillitoe on behalf of the Wellcome Sanger Institute COVID-19 Surveillance Team
hCoV-19/England/ALDP-2DF06FF/2021	EPI_ISL_7820865	2021-12-08	Lighthouse Lab in Alderley Park	Wellcome Sanger Institute for the COVID-19 Genomics UK (COG-UK) Consortium	Jacquelyn Wynn, Mairead Hyland, The Lighthouse Lab in Alderley Park and Alex Alderton, Roberto Amato, Jeffrey Barrett, Sonia Goncalves, Ewan Harrison, David K. Jackson, Ian Johnston, Dominic Kwiatkowski, Cordelia Langford, John Sillitoe on behalf of the Wellcome Sanger Institute COVID-19 Surveillance Team
hCoV-19/England/ALDP-2DF23BA/2021	EPI_ISL_7820980	2021-12-08	Lighthouse Lab in Alderley Park	Wellcome Sanger Institute for the COVID-19 Genomics UK (COG-UK) Consortium	Jacquelyn Wynn, Mairead Hyland, The Lighthouse Lab in Alderley Park and Alex Alderton, Roberto Amato, Jeffrey Barrett, Sonia Goncalves, Ewan Harrison, David K. Jackson, Ian Johnston, Dominic Kwiatkowski, Cordelia Langford, John Sillitoe on behalf of the Wellcome Sanger Institute COVID-19 Surveillance Team
hCoV-19/England/LSPA-2DEF189/2021	EPI_ISL_7821144	2021-12-08	Rosalind Franklin Laboratory	Wellcome Sanger Institute for the COVID-19 Genomics UK (COG-UK) Consortium	Donald Fraser, Suki Lee, Rob Howes, The Rosalind Franklin Laboratory and Alex Alderton, Roberto Amato, Jeffrey Barrett, Sonia Goncalves, Ewan Harrison, David K. Jackson, Ian Johnston, Dominic Kwiatkowski, Cordelia Langford, John Sillitoe on behalf of the Wellcome Sanger Institute COVID-19 Surveillance Team
hCoV-19/England/MILK-2DB35FB/2021	EPI_ISL_7821168	2021-12-08	Lighthouse Lab in Milton Keynes	Wellcome Sanger Institute for the COVID-19 Genomics UK (COG-UK) Consortium	The Lighthouse Lab in Milton Keynes and Alex Alderton, Roberto Amato, Jeffrey Barrett, Sonia Goncalves, Ewan Harrison, David K. Jackson, Ian Johnston, Dominic Kwiatkowski, Cordelia Langford, John Sillitoe on behalf of the Wellcome Sanger Institute COVID-19 Surveillance Team
hCoV-19/England/MILK-2DB369E/2021	EPI_ISL_7821159	2021-12-08	Lighthouse Lab in Milton Keynes	Wellcome Sanger Institute for the COVID-19 Genomics UK (COG-UK) Consortium	The Lighthouse Lab in Milton Keynes and Alex Alderton, Roberto Amato, Jeffrey Barrett, Sonia Goncalves, Ewan Harrison, David K. Jackson, Ian Johnston, Dominic Kwiatkowski, Cordelia Langford, John Sillitoe on behalf of the Wellcome Sanger Institute COVID-19 Surveillance Team
hCoV-19/Scotland/QEUH-2DB6B7E/2021	EPI_ISL_7821183	2021-12-08	Lighthouse Lab in Glasgow	Wellcome Sanger Institute for the COVID-19 Genomics UK (COG-UK) Consortium	Harper VanSteenhouse, Yumi Kasai, David Gray, Carol Clugston, Anna Dominiczak and Alex Alderton, Roberto Amato, Jeffrey Barrett, Sonia Goncalves, Ewan Harrison, David K. Jackson, Ian Johnston, Dominic Kwiatkowski, Cordelia Langford, John Sillitoe on behalf of the Wellcome Sanger Institute COVID-19 Surveillance Team
hCoV-19/England/MILK-2DB39FF/2021	EPI_ISL_7821176	2021-12-08	Lighthouse Lab in Milton Keynes	Wellcome Sanger Institute for the COVID-19 Genomics UK (COG-UK) Consortium	The Lighthouse Lab in Milton Keynes and Alex Alderton, Roberto Amato, Jeffrey Barrett, Sonia Goncalves, Ewan Harrison, David K. Jackson, Ian Johnston, Dominic Kwiatkowski, Cordelia Langford, John Sillitoe on behalf of the Wellcome Sanger Institute COVID-19 Surveillance Team
hCoV-19/USA/CT-YPL21-132919/2021	EPI_ISL_7472293	2021-12-08	Yale Pathology Labs	Yale Pathology Labs	Katherine Fajardo, Sylvia White, Jinglan Wang, Guangxiao Yang, Michael Stankewich, Laura Brady, Heidi Herrick, Richard Bouffard, Brian Daley, Peter Gershkovich, Stephanie Weirsman, Angelique Levi, Susan Bell, Monica Talmor, Kevin Schofield, Jianhui Wang, Minghao Zhong, Pei Hui, John Sinard, Chen Liu
hCoV-19/Belgium/ULG-22500/2021	EPI_ISL_7405409	2021-12-08	University of LiÃ¨ge COVID-19 testing center	GIGA Medical Genomics	Keith Durkin, Maria Artesi, Bouchra Boujemla, Nathalie Renotte, Nadine Cambisano, SÃ©bastien Bontems, CÃ©cile Meex, Claire GourzonÃ¨s, Olivier Ek, Laurent Gillet, Marie-Pierre Hayette, Vincent Bours
hCoV-19/Spain/MD-HGUGM-5944935/2021	EPI_ISL_7604715	2021-12-08	Hospital General Universitario Gregorio MaraÃ±Ã³n	Hospital General Universitario Gregorio MaraÃ±Ã³n	Sergio Buenestado Serrano, Jorge RodrÃ­guez-Grande, Pedro Sola Campoy, Laura PÃ©rez-Lago, Cristina Rodriguez-Grande, Marta Herranz Martin, Julia SuÃ¡rez, Pilar CatalÃ¡n, Patricia MuÃ±oz, DarÃ­o GarcÃ­a de Viedma
hCoV-19/Belgium/UZA-UA-CV8358034504/2021	EPI_ISL_7606108	2021-12-08	Platform BIS UZA/UAntwerpen	Labo Klinische Biologie, UZA	Jasmine Coppens, Marie Le Mercier, Kathleen Holemans, Ines Verbesselt, Basil Britto Xavier, Christine Lammens, Veerle Matheeussen, Herman Goossens
hCoV-19/England/ALDP-2DD554E/2021	EPI_ISL_7677199	2021-12-08	Lighthouse Lab in Alderley Park	Wellcome Sanger Institute for the COVID-19 Genomics UK (COG-UK) Consortium	Jacquelyn Wynn, Mairead Hyland, The Lighthouse Lab in Alderley Park and Alex Alderton, Roberto Amato, Jeffrey Barrett, Sonia Goncalves, Ewan Harrison, David K. Jackson, Ian Johnston, Dominic Kwiatkowski, Cordelia Langford, John Sillitoe on behalf of the Wellcome Sanger Institute COVID-19 Surveillance Team
hCoV-19/England/BRBR-2DC457F/2021	EPI_ISL_7682729	2021-12-08	Berkshire and Surrey Pathology Services Lighthouse Laboratory	Wellcome Sanger Institute for the COVID-19 Genomics UK (COG-UK) Consortium	Berkshire and Surrey Pathology Services Lighthouse Laboratory and Alex Alderton, Roberto Amato, Jeffrey Barrett, Sonia Goncalves, Ewan Harrison, David K. Jackson, Ian Johnston, Dominic Kwiatkowski, Cordelia Langford, John Sillitoe on behalf of the Wellcome Sanger Institute COVID-19 Surveillance Team
hCoV-19/England/QEUH-2DBF45C/2021	EPI_ISL_7682303	2021-12-08	Lighthouse Lab in Glasgow	Wellcome Sanger Institute for the COVID-19 Genomics UK (COG-UK) Consortium	Harper VanSteenhouse, Yumi Kasai, David Gray, Carol Clugston, Anna Dominiczak and Alex Alderton, Roberto Amato, Jeffrey Barrett, Sonia Goncalves, Ewan Harrison, David K. Jackson, Ian Johnston, Dominic Kwiatkowski, Cordelia Langford, John Sillitoe on behalf of the Wellcome Sanger Institute COVID-19 Surveillance Team
hCoV-19/Scotland/QEUH-2DBF225/2021	EPI_ISL_7682372	2021-12-08	Lighthouse Lab in Glasgow	Wellcome Sanger Institute for the COVID-19 Genomics UK (COG-UK) Consortium	Harper VanSteenhouse, Yumi Kasai, David Gray, Carol Clugston, Anna Dominiczak and Alex Alderton, Roberto Amato, Jeffrey Barrett, Sonia Goncalves, Ewan Harrison, David K. Jackson, Ian Johnston, Dominic Kwiatkowski, Cordelia Langford, John Sillitoe on behalf of the Wellcome Sanger Institute COVID-19 Surveillance Team
hCoV-19/England/MILK-2E06E1B/2021	EPI_ISL_7720544	2021-12-08	Lighthouse Lab in Milton Keynes	Wellcome Sanger Institute for the COVID-19 Genomics UK (COG-UK) Consortium	The Lighthouse Lab in Milton Keynes and Alex Alderton, Roberto Amato, Jeffrey Barrett, Sonia Goncalves, Ewan Harrison, David K. Jackson, Ian Johnston, Dominic Kwiatkowski, Cordelia Langford, John Sillitoe on behalf of the Wellcome Sanger Institute COVID-19 Surveillance Team
hCoV-19/England/BRBR-2DF831E/2021	EPI_ISL_7720229	2021-12-08	Berkshire and Surrey Pathology Services Lighthouse Laboratory	Wellcome Sanger Institute for the COVID-19 Genomics UK (COG-UK) Consortium	Berkshire and Surrey Pathology Services Lighthouse Laboratory and Alex Alderton, Roberto Amato, Jeffrey Barrett, Sonia Goncalves, Ewan Harrison, David K. Jackson, Ian Johnston, Dominic Kwiatkowski, Cordelia Langford, John Sillitoe on behalf of the Wellcome Sanger Institute COVID-19 Surveillance Team
hCoV-19/England/ALDP-2DF7D20/2021	EPI_ISL_7720314	2021-12-08	Lighthouse Lab in Alderley Park	Wellcome Sanger Institute for the COVID-19 Genomics UK (COG-UK) Consortium	Jacquelyn Wynn, Mairead Hyland, The Lighthouse Lab in Alderley Park and Alex Alderton, Roberto Amato, Jeffrey Barrett, Sonia Goncalves, Ewan Harrison, David K. Jackson, Ian Johnston, Dominic Kwiatkowski, Cordelia Langford, John Sillitoe on behalf of the Wellcome Sanger Institute COVID-19 Surveillance Team
hCoV-19/England/ALDP-2DD91A0/2021	EPI_ISL_7724053	2021-12-08	Lighthouse Lab in Alderley Park	Wellcome Sanger Institute for the COVID-19 Genomics UK (COG-UK) Consortium	Jacquelyn Wynn, Mairead Hyland, The Lighthouse Lab in Alderley Park and Alex Alderton, Roberto Amato, Jeffrey Barrett, Sonia Goncalves, Ewan Harrison, David K. Jackson, Ian Johnston, Dominic Kwiatkowski, Cordelia Langford, John Sillitoe on behalf of the Wellcome Sanger Institute COVID-19 Surveillance Team
hCoV-19/England/ALDP-2DD8DBC/2021	EPI_ISL_7724321	2021-12-08	Lighthouse Lab in Alderley Park	Wellcome Sanger Institute for the COVID-19 Genomics UK (COG-UK) Consortium	Jacquelyn Wynn, Mairead Hyland, The Lighthouse Lab in Alderley Park and Alex Alderton, Roberto Amato, Jeffrey Barrett, Sonia Goncalves, Ewan Harrison, David K. Jackson, Ian Johnston, Dominic Kwiatkowski, Cordelia Langford, John Sillitoe on behalf of the Wellcome Sanger Institute COVID-19 Surveillance Team
hCoV-19/USA/WA-CDC-UW21120827137/2021	EPI_ISL_7738805	2021-12-08	UW Virology Lab	UW Virology Lab	Pavitra Roychoudhury, Shah Mohamed Bakhash, Seffir T. Wendm, Isabel Arnould, Pooneh Hajian, Hong Xie, Sean Ellis, Nathan Breit, Robert J. Livingston, Meei-Li Huang, Keith R Jerome, Patrick Mathias, Alexander Greninger
hCoV-19/USA/WA-CDC-UW21120896419/2021	EPI_ISL_7738795	2021-12-08	UW Virology Lab	UW Virology Lab	Pavitra Roychoudhury, Shah Mohamed Bakhash, Seffir T. Wendm, Isabel Arnould, Pooneh Hajian, Hong Xie, Sean Ellis, Nathan Breit, Robert J. Livingston, Meei-Li Huang, Keith R Jerome, Patrick Mathias, Alexander Greninger
hCoV-19/Italy/PUG_UNIBA_APU-BA369/2021	EPI_ISL_7565149	2021-12-08	Bari	University of Bari Biomedical Sciences and Human Oncology	Maria Chironna
hCoV-19/USA/CA-CDC-FG-189730/2021	EPI_ISL_7801022	2021-12-08	Fulgent Genetics	Centers for Disease Control and Prevention Division of Viral Diseases, Pathogen Discovery	Dakota Howard,Dhwani Batra,Peter Cook,Jason Caravas,Benjamin Rambo-Martin,Scott Sammons,Yvette Unoarumhi,Matthew Schmerer,Kristine Lacek,Tymeckia Kendall,Victoria Caban Figueroa,Shatavia Morrison,Christopher Gulvick,Erisa Sula,Harry Gao,Mickey Li,John Gao,Joseph Fierro,Benafsh Sapra,Becky Tsai,Yan Meng,Doreen Ng,James Xie,Clinton Paden,Duncan MacCannell
hCoV-19/USA/CA-CDC-FG-189535/2021	EPI_ISL_7801027	2021-12-08	Fulgent Genetics	Centers for Disease Control and Prevention Division of Viral Diseases, Pathogen Discovery	Dakota Howard,Dhwani Batra,Peter Cook,Jason Caravas,Benjamin Rambo-Martin,Scott Sammons,Yvette Unoarumhi,Matthew Schmerer,Kristine Lacek,Tymeckia Kendall,Victoria Caban Figueroa,Shatavia Morrison,Christopher Gulvick,Erisa Sula,Harry Gao,Mickey Li,John Gao,Joseph Fierro,Benafsh Sapra,Becky Tsai,Yan Meng,Doreen Ng,James Xie,Clinton Paden,Duncan MacCannell
hCoV-19/USA/CA-CDC-FG-189731/2021	EPI_ISL_7801020	2021-12-08	Fulgent Genetics	Centers for Disease Control and Prevention Division of Viral Diseases, Pathogen Discovery	Dakota Howard,Dhwani Batra,Peter Cook,Jason Caravas,Benjamin Rambo-Martin,Scott Sammons,Yvette Unoarumhi,Matthew Schmerer,Kristine Lacek,Tymeckia Kendall,Victoria Caban Figueroa,Shatavia Morrison,Christopher Gulvick,Erisa Sula,Harry Gao,Mickey Li,John Gao,Joseph Fierro,Benafsh Sapra,Becky Tsai,Yan Meng,Doreen Ng,James Xie,Clinton Paden,Duncan MacCannell
hCoV-19/USA/NY-CDC-FG-189188/2021	EPI_ISL_7801029	2021-12-08	Fulgent Genetics	Centers for Disease Control and Prevention Division of Viral Diseases, Pathogen Discovery	Dakota Howard,Dhwani Batra,Peter Cook,Jason Caravas,Benjamin Rambo-Martin,Scott Sammons,Yvette Unoarumhi,Matthew Schmerer,Kristine Lacek,Tymeckia Kendall,Victoria Caban Figueroa,Shatavia Morrison,Christopher Gulvick,Erisa Sula,Harry Gao,Mickey Li,John Gao,Joseph Fierro,Benafsh Sapra,Becky Tsai,Yan Meng,Doreen Ng,James Xie,Clinton Paden,Duncan MacCannell
hCoV-19/USA/CA-CDC-FG-189350/2021	EPI_ISL_7801023	2021-12-08	Fulgent Genetics	Centers for Disease Control and Prevention Division of Viral Diseases, Pathogen Discovery	Dakota Howard,Dhwani Batra,Peter Cook,Jason Caravas,Benjamin Rambo-Martin,Scott Sammons,Yvette Unoarumhi,Matthew Schmerer,Kristine Lacek,Tymeckia Kendall,Victoria Caban Figueroa,Shatavia Morrison,Christopher Gulvick,Erisa Sula,Harry Gao,Mickey Li,John Gao,Joseph Fierro,Benafsh Sapra,Becky Tsai,Yan Meng,Doreen Ng,James Xie,Clinton Paden,Duncan MacCannell
hCoV-19/USA/CA-CDC-FG-189436/2021	EPI_ISL_7801025	2021-12-08	Fulgent Genetics	Centers for Disease Control and Prevention Division of Viral Diseases, Pathogen Discovery	Dakota Howard,Dhwani Batra,Peter Cook,Jason Caravas,Benjamin Rambo-Martin,Scott Sammons,Yvette Unoarumhi,Matthew Schmerer,Kristine Lacek,Tymeckia Kendall,Victoria Caban Figueroa,Shatavia Morrison,Christopher Gulvick,Erisa Sula,Harry Gao,Mickey Li,John Gao,Joseph Fierro,Benafsh Sapra,Becky Tsai,Yan Meng,Doreen Ng,James Xie,Clinton Paden,Duncan MacCannell
hCoV-19/USA/CA-CDC-FG-189813/2021	EPI_ISL_7801019	2021-12-08	Fulgent Genetics	Centers for Disease Control and Prevention Division of Viral Diseases, Pathogen Discovery	Dakota Howard,Dhwani Batra,Peter Cook,Jason Caravas,Benjamin Rambo-Martin,Scott Sammons,Yvette Unoarumhi,Matthew Schmerer,Kristine Lacek,Tymeckia Kendall,Victoria Caban Figueroa,Shatavia Morrison,Christopher Gulvick,Erisa Sula,Harry Gao,Mickey Li,John Gao,Joseph Fierro,Benafsh Sapra,Becky Tsai,Yan Meng,Doreen Ng,James Xie,Clinton Paden,Duncan MacCannell
hCoV-19/Germany/BE-RKI-I-373394/2021	EPI_ISL_7755822	2021-12-08	MDI Limbach Berlin GmbH; MVZ Labor Berlin	Robert Koch Institute	unknown
hCoV-19/Germany/RP-RKI-I-378576/2021	EPI_ISL_7764928	2021-12-08	MVZ fÃ¼r Laboratoriumsmedizin und Mikrobiologie Koblenz-Mittelrhein (Labor Koblenz)	Robert Koch Institute	unknown
hCoV-19/Germany/SH-RKI-I-379335/2021	EPI_ISL_7765682	2021-12-08	LADR Zentrallabor DR. Kramer & Kollegen Geesthacht	Robert Koch Institute	unknown
hCoV-19/Netherlands/NH-AUMC-015532/2021	EPI_ISL_7495449	2021-12-08	Public Health Laboratory, Public Health Service Amsterdam, The Netherlands	Department of Medical Microbiology & Infection prevention, Amsterdam University Medical Centers location AMC	Matthijs Welkers, Jelle Koopsen, Robin van Houdt, Marcel Jonges, Sebastien Matamoros, Sjoerd Rebers, Fokla Zorgdrager, Sylvia Bruisten, Judith den Uil, Akke Cornelissen, Janke Schinkel, Menno de Jong, Tjalling Leenstra and Mariken van der Lubben on behalf of the Amsterdam Regional Genomic epidemiology and Outbreak Surveillance (ARGOS) consortium
hCoV-19/Netherlands/NH-AUMC-015533/2021	EPI_ISL_7495450	2021-12-08	Public Health Laboratory, Public Health Service Amsterdam, The Netherlands	Department of Medical Microbiology & Infection prevention, Amsterdam University Medical Centers location AMC	Matthijs Welkers, Jelle Koopsen, Robin van Houdt, Marcel Jonges, Sebastien Matamoros, Sjoerd Rebers, Fokla Zorgdrager, Sylvia Bruisten, Judith den Uil, Akke Cornelissen, Janke Schinkel, Menno de Jong, Tjalling Leenstra and Mariken van der Lubben on behalf of the Amsterdam Regional Genomic epidemiology and Outbreak Surveillance (ARGOS) consortium
hCoV-19/Netherlands/NH-AUMC-015534/2021	EPI_ISL_7495451	2021-12-08	Public Health Laboratory, Public Health Service Amsterdam, The Netherlands	Department of Medical Microbiology & Infection prevention, Amsterdam University Medical Centers location AMC	Matthijs Welkers, Jelle Koopsen, Robin van Houdt, Marcel Jonges, Sebastien Matamoros, Sjoerd Rebers, Fokla Zorgdrager, Sylvia Bruisten, Judith den Uil, Akke Cornelissen, Janke Schinkel, Menno de Jong, Tjalling Leenstra and Mariken van der Lubben on behalf of the Amsterdam Regional Genomic epidemiology and Outbreak Surveillance (ARGOS) consortium
hCoV-19/Netherlands/NH-AUMC-015535/2021	EPI_ISL_7495452	2021-12-08	Public Health Laboratory, Public Health Service Amsterdam, The Netherlands	Department of Medical Microbiology & Infection prevention, Amsterdam University Medical Centers location AMC	Matthijs Welkers, Jelle Koopsen, Robin van Houdt, Marcel Jonges, Sebastien Matamoros, Sjoerd Rebers, Fokla Zorgdrager, Sylvia Bruisten, Judith den Uil, Akke Cornelissen, Janke Schinkel, Menno de Jong, Tjalling Leenstra and Mariken van der Lubben on behalf of the Amsterdam Regional Genomic epidemiology and Outbreak Surveillance (ARGOS) consortium
hCoV-19/Germany/HH-hpi-p11203/2021	EPI_ISL_7542261	2021-12-08	MVZ Rheumatologie und Autoimmunmedizin Hamburg GmbH	Heinrich Pette Institute, Leibniz Institute for Experimental Virology	Alexis Robitaille, Thomas GÃ¼nther, Johannes Knobloch, Martin Aepfelbacher, Nicole Fischer, Adam Grundhoff
hCoV-19/Belgium/UMONS-P043254601/2021	EPI_ISL_7544963	2021-12-08	National Platform bis UMONS/Jolimont	National Platform bis UMONS/Jolimont	Guillaume Bayon-Vicente, Florian Juszczak, Laetitia Gheysen, Eric Tarantino, Gautier Detry, Ruddy Wattiez
hCoV-19/Botswana/R50B21_BHP_AAC33526/2021	EPI_ISL_7548908	2021-12-08	National Health Laboratory	Botswana Harvard AIDS Institute Partnership, Plot 1836 North Ring Road, Princess Marina Hospital, Gaborone	Sikhulile Moyo, Wonderful T. Choga, Ontlametse T. Bareng, Doreen Ditshwanelo, Dorcas Maruapula, Keoratile Ntshambiwa, Sefetogi Ramaologa, Thongbotho Mphoyakgosi, Boitumelo Zuze, Botshelo Radibe, Legodile Kooepile, Pamela Smith-Lawrence, Kgomotso Moruisi, Roger Shapiro, Shahin Lockman, Joseph Makhema, Mphaphi B. Mbulawa, Mosepele Mosepele, Simani Gaseitsiwe
hCoV-19/Botswana/R50B29_BHP_AAC33490/2021	EPI_ISL_7548911	2021-12-08	National Health Laboratory	Botswana Harvard AIDS Institute Partnership, Plot 1836 North Ring Road, Princess Marina Hospital, Gaborone	Sikhulile Moyo, Wonderful T. Choga, Ontlametse T. Bareng, Doreen Ditshwanelo, Dorcas Maruapula, Keoratile Ntshambiwa, Sefetogi Ramaologa, Thongbotho Mphoyakgosi, Boitumelo Zuze, Botshelo Radibe, Legodile Kooepile, Pamela Smith-Lawrence, Kgomotso Moruisi, Roger Shapiro, Shahin Lockman, Joseph Makhema, Mphaphi B. Mbulawa, Mosepele Mosepele, Simani Gaseitsiwe
hCoV-19/Botswana/R50B32_BHP_AAC33511/2021	EPI_ISL_7548912	2021-12-08	National Health Laboratory	Botswana Harvard AIDS Institute Partnership, Plot 1836 North Ring Road, Princess Marina Hospital, Gaborone	Sikhulile Moyo, Wonderful T. Choga, Ontlametse T. Bareng, Doreen Ditshwanelo, Dorcas Maruapula, Keoratile Ntshambiwa, Sefetogi Ramaologa, Thongbotho Mphoyakgosi, Boitumelo Zuze, Botshelo Radibe, Legodile Kooepile, Pamela Smith-Lawrence, Kgomotso Moruisi, Roger Shapiro, Shahin Lockman, Joseph Makhema, Mphaphi B. Mbulawa, Mosepele Mosepele, Simani Gaseitsiwe
hCoV-19/Botswana/R50B33_BHP_AAC33503/2021	EPI_ISL_7548913	2021-12-08	National Health Laboratory	Botswana Harvard AIDS Institute Partnership, Plot 1836 North Ring Road, Princess Marina Hospital, Gaborone	Sikhulile Moyo, Wonderful T. Choga, Ontlametse T. Bareng, Doreen Ditshwanelo, Dorcas Maruapula, Keoratile Ntshambiwa, Sefetogi Ramaologa, Thongbotho Mphoyakgosi, Boitumelo Zuze, Botshelo Radibe, Legodile Kooepile, Pamela Smith-Lawrence, Kgomotso Moruisi, Roger Shapiro, Shahin Lockman, Joseph Makhema, Mphaphi B. Mbulawa, Mosepele Mosepele, Simani Gaseitsiwe
hCoV-19/Botswana/R50B35_BHP_AAC33428/2021	EPI_ISL_7548914	2021-12-08	Botswana Harvard HIV Reference Laboratory	Botswana Harvard AIDS Institute Partnership, Plot 1836 North Ring Road, Princess Marina Hospital, Gaborone	Sikhulile Moyo, Wonderful T. Choga, Ontlametse T. Bareng, Doreen Ditshwanelo, Dorcas Maruapula, Keoratile Ntshambiwa, Sefetogi Ramaologa, Thongbotho Mphoyakgosi, Boitumelo Zuze, Botshelo Radibe, Legodile Kooepile, Pamela Smith-Lawrence, Kgomotso Moruisi, Roger Shapiro, Shahin Lockman, Joseph Makhema, Mphaphi B. Mbulawa, Mosepele Mosepele, Simani Gaseitsiwe
hCoV-19/Botswana/R50B36_BHP_AAC33508/2021	EPI_ISL_7548915	2021-12-08	National Health Laboratory	Botswana Harvard AIDS Institute Partnership, Plot 1836 North Ring Road, Princess Marina Hospital, Gaborone	Sikhulile Moyo, Wonderful T. Choga, Ontlametse T. Bareng, Doreen Ditshwanelo, Dorcas Maruapula, Keoratile Ntshambiwa, Sefetogi Ramaologa, Thongbotho Mphoyakgosi, Boitumelo Zuze, Botshelo Radibe, Legodile Kooepile, Pamela Smith-Lawrence, Kgomotso Moruisi, Roger Shapiro, Shahin Lockman, Joseph Makhema, Mphaphi B. Mbulawa, Mosepele Mosepele, Simani Gaseitsiwe
hCoV-19/Botswana/R50B37_BHP_AAC33529/2021	EPI_ISL_7548916	2021-12-08	National Health Laboratory	Botswana Harvard AIDS Institute Partnership, Plot 1836 North Ring Road, Princess Marina Hospital, Gaborone	Sikhulile Moyo, Wonderful T. Choga, Ontlametse T. Bareng, Doreen Ditshwanelo, Dorcas Maruapula, Keoratile Ntshambiwa, Sefetogi Ramaologa, Thongbotho Mphoyakgosi, Boitumelo Zuze, Botshelo Radibe, Legodile Kooepile, Pamela Smith-Lawrence, Kgomotso Moruisi, Roger Shapiro, Shahin Lockman, Joseph Makhema, Mphaphi B. Mbulawa, Mosepele Mosepele, Simani Gaseitsiwe
hCoV-19/Botswana/R50B40_BHP_AAC33043/2021	EPI_ISL_7548918	2021-12-08	National Health Laboratory	Botswana Harvard AIDS Institute Partnership, Plot 1836 North Ring Road, Princess Marina Hospital, Gaborone	Sikhulile Moyo, Wonderful T. Choga, Ontlametse T. Bareng, Doreen Ditshwanelo, Dorcas Maruapula, Keoratile Ntshambiwa, Sefetogi Ramaologa, Thongbotho Mphoyakgosi, Boitumelo Zuze, Botshelo Radibe, Legodile Kooepile, Pamela Smith-Lawrence, Kgomotso Moruisi, Roger Shapiro, Shahin Lockman, Joseph Makhema, Mphaphi B. Mbulawa, Mosepele Mosepele, Simani Gaseitsiwe
hCoV-19/Botswana/R50B53_BHP_AAC33519/2021	EPI_ISL_7548925	2021-12-08	National Health Laboratory	Botswana Harvard AIDS Institute Partnership, Plot 1836 North Ring Road, Princess Marina Hospital, Gaborone	Sikhulile Moyo, Wonderful T. Choga, Ontlametse T. Bareng, Doreen Ditshwanelo, Dorcas Maruapula, Keoratile Ntshambiwa, Sefetogi Ramaologa, Thongbotho Mphoyakgosi, Boitumelo Zuze, Botshelo Radibe, Legodile Kooepile, Pamela Smith-Lawrence, Kgomotso Moruisi, Roger Shapiro, Shahin Lockman, Joseph Makhema, Mphaphi B. Mbulawa, Mosepele Mosepele, Simani Gaseitsiwe
hCoV-19/Botswana/R50B30_BHP_AAC33509/2021	EPI_ISL_7552705	2021-12-08	National Health Laboratory	Botswana Harvard AIDS Institute Partnership, Plot 1836 North Ring Road, Princess Marina Hospital, Gaborone	Sikhulile Moyo, Wonderful T. Choga, Ontlametse T. Bareng, Doreen Ditshwanelo, Dorcas Maruapula, Keoratile Ntshambiwa, Sefetogi Ramaologa, Thongbotho Mphoyakgosi, Boitumelo Zuze, Botshelo Radibe, Legodile Kooepile, Pamela Smith-Lawrence, Kgomotso Moruisi, Roger Shapiro, Shahin Lockman, Joseph Makhema, Mphaphi B. Mbulawa, Mosepele Mosepele, Simani Gaseitsiwe
hCoV-19/Botswana/R50B31_BHP_AAC33518/2021	EPI_ISL_7552706	2021-12-08	National Health Laboratory	Botswana Harvard AIDS Institute Partnership, Plot 1836 North Ring Road, Princess Marina Hospital, Gaborone	Sikhulile Moyo, Wonderful T. Choga, Ontlametse T. Bareng, Doreen Ditshwanelo, Dorcas Maruapula, Keoratile Ntshambiwa, Sefetogi Ramaologa, Thongbotho Mphoyakgosi, Boitumelo Zuze, Botshelo Radibe, Legodile Kooepile, Pamela Smith-Lawrence, Kgomotso Moruisi, Roger Shapiro, Shahin Lockman, Joseph Makhema, Mphaphi B. Mbulawa, Mosepele Mosepele, Simani Gaseitsiwe
hCoV-19/Botswana/R50B34_BHP_AAC33515/2021	EPI_ISL_7552707	2021-12-08	National Health Laboratory	Botswana Harvard AIDS Institute Partnership, Plot 1836 North Ring Road, Princess Marina Hospital, Gaborone	Sikhulile Moyo, Wonderful T. Choga, Ontlametse T. Bareng, Doreen Ditshwanelo, Dorcas Maruapula, Keoratile Ntshambiwa, Sefetogi Ramaologa, Thongbotho Mphoyakgosi, Boitumelo Zuze, Botshelo Radibe, Legodile Kooepile, Pamela Smith-Lawrence, Kgomotso Moruisi, Roger Shapiro, Shahin Lockman, Joseph Makhema, Mphaphi B. Mbulawa, Mosepele Mosepele, Simani Gaseitsiwe
hCoV-19/Australia/NSW-SAVID-7201/2021	EPI_ISL_7568602	2021-12-08	Area of Virology, Serology and Virology Division (SAViD), New South Wales Health Pathology Randwick	Virology Research Laboratory; Area of Virology, Serology and Virology Division (SAViD), New South Wales Health Pathology Randwick	Foster, C.; Au, J.; Ruiz Silva, M.; Deveson, I.; Bull, R.; Van Hal, S.; Rawlinson, W.
hCoV-19/Spain/CM-HGUCR-763295/2021	EPI_ISL_7571377	2021-12-08	Hospital General Universitario de Ciudad Real	Hospital General Universitario de Ciudad Real	JosÃ© MartÃ­nez-AlarcÃ³n, Soledad Illescas FernÃ¡ndez-Bermejo, Marta Torres-Narbona, Cristina Colmenarejo, Lidia GarcÃ­a-Agudo
hCoV-19/Spain/CM-HGUCR-763296/2021	EPI_ISL_7571378	2021-12-08	Hospital General Universitario de Ciudad Real	Hospital General Universitario de Ciudad Real	JosÃ© MartÃ­nez-AlarcÃ³n, Soledad Illescas FernÃ¡ndez-Bermejo, Marta Torres-Narbona, Cristina Colmenarejo, Lidia GarcÃ­a-Agudo
hCoV-19/Spain/CT-HUVH-EX32025/2021	EPI_ISL_7598538	2021-12-08	Hospital Universitari Joan XXIII de Tarragona	Hospital Universitari Vall d'Hebron - Vall d'Hebron Institut de Recerca	Cristina AndrÃ©s, Maria PiÃ±ana, Alejandra GonzÃ¡lez-SÃ¡nchez, Damir Garcia-Cehic, Ariadna Rando, Juliana Esperalba, Maria Gema Codina, Carla Castillo, Karen GarcÃ­a, Rodrigo VÃ¡squez, Maria Carmen Martin, TomÃ s Pumarola, Josep Quer, AndrÃ©s AntÃ³n
hCoV-19/France/PAC-IHU-50360/2021	EPI_ISL_7602445	2021-12-08	IHU Mediterranee Infection	IHU Mediterranee Infection	Philippe Colson et al.
hCoV-19/France/PAC-IHU-50362/2021	EPI_ISL_7602605	2021-12-08	IHU Mediterranee Infection	IHU Mediterranee Infection	Philippe Colson et al.
hCoV-19/USA/MD_NHCA_52509/2021	EPI_ISL_7616432	2021-12-08	Naval Health Clinic Annapolis	Naval Medical Research Center Biological Defense Research Directorate	Logan J. Voegtly, Catherine E. Arnold, Kyle A. Long, Megan A. Schilling, Francisco Malagon, Regina Z. Cer, Kimberly A. Bishop-Lilly
hCoV-19/USA/MD_NHCA_52510/2021	EPI_ISL_7616434	2021-12-08	Naval Health Clinic Annapolis	Naval Medical Research Center Biological Defense Research Directorate	Logan J. Voegtly, Catherine E. Arnold, Kyle A. Long, Megan A. Schilling, Francisco Malagon, Regina Z. Cer, Kimberly A. Bishop-Lilly
hCoV-19/France/IDF-HMN-21122080316/2021	EPI_ISL_7657471	2021-12-08	GH A.CHENEVIER-H.MONDOR	Department of Virology, Henri Mondor University Hospital, Assistance Publique HÃ´pitaux de Paris, UniversitÃ© Paris-Est CrÃ©teil, INSERM U955	Christophe Rodriguez, Slim Fourati, Vanessa Demontant, Guillaume Gricourt, Melissa N'Debi, Alexandre Soulier, Elisabeth Trawinski, Jean-Michel Pawlotsky
hCoV-19/USA/CA-CDPH-3000278533/2021	EPI_ISL_7670071	2021-12-08	CDPH VBL	California Department of Public Health	Emily Smith on behalf of CDPH-COVIDNet
hCoV-19/England/MILK-2DCE311/2021	EPI_ISL_7676371	2021-12-08	Lighthouse Lab in Milton Keynes	Wellcome Sanger Institute for the COVID-19 Genomics UK (COG-UK) Consortium	The Lighthouse Lab in Milton Keynes and Alex Alderton, Roberto Amato, Jeffrey Barrett, Sonia Goncalves, Ewan Harrison, David K. Jackson, Ian Johnston, Dominic Kwiatkowski, Cordelia Langford, John Sillitoe on behalf of the Wellcome Sanger Institute COVID-19 Surveillance Team
hCoV-19/England/BRBR-2DC5EFB/2021	EPI_ISL_7676374	2021-12-08	Berkshire and Surrey Pathology Services Lighthouse Laboratory	Wellcome Sanger Institute for the COVID-19 Genomics UK (COG-UK) Consortium	Berkshire and Surrey Pathology Services Lighthouse Laboratory and Alex Alderton, Roberto Amato, Jeffrey Barrett, Sonia Goncalves, Ewan Harrison, David K. Jackson, Ian Johnston, Dominic Kwiatkowski, Cordelia Langford, John Sillitoe on behalf of the Wellcome Sanger Institute COVID-19 Surveillance Team
hCoV-19/England/BRBR-2DC5CF1/2021	EPI_ISL_7676376	2021-12-08	Berkshire and Surrey Pathology Services Lighthouse Laboratory	Wellcome Sanger Institute for the COVID-19 Genomics UK (COG-UK) Consortium	Berkshire and Surrey Pathology Services Lighthouse Laboratory and Alex Alderton, Roberto Amato, Jeffrey Barrett, Sonia Goncalves, Ewan Harrison, David K. Jackson, Ian Johnston, Dominic Kwiatkowski, Cordelia Langford, John Sillitoe on behalf of the Wellcome Sanger Institute COVID-19 Surveillance Team
hCoV-19/England/MILK-2DCE3B7/2021	EPI_ISL_7676116	2021-12-08	Lighthouse Lab in Milton Keynes	Wellcome Sanger Institute for the COVID-19 Genomics UK (COG-UK) Consortium	The Lighthouse Lab in Milton Keynes and Alex Alderton, Roberto Amato, Jeffrey Barrett, Sonia Goncalves, Ewan Harrison, David K. Jackson, Ian Johnston, Dominic Kwiatkowski, Cordelia Langford, John Sillitoe on behalf of the Wellcome Sanger Institute COVID-19 Surveillance Team
hCoV-19/England/BRBR-2DC5BB8/2021	EPI_ISL_7676120	2021-12-08	Berkshire and Surrey Pathology Services Lighthouse Laboratory	Wellcome Sanger Institute for the COVID-19 Genomics UK (COG-UK) Consortium	Berkshire and Surrey Pathology Services Lighthouse Laboratory and Alex Alderton, Roberto Amato, Jeffrey Barrett, Sonia Goncalves, Ewan Harrison, David K. Jackson, Ian Johnston, Dominic Kwiatkowski, Cordelia Langford, John Sillitoe on behalf of the Wellcome Sanger Institute COVID-19 Surveillance Team
hCoV-19/England/MILK-2DCC568/2021	EPI_ISL_7676127	2021-12-08	Lighthouse Lab in Milton Keynes	Wellcome Sanger Institute for the COVID-19 Genomics UK (COG-UK) Consortium	The Lighthouse Lab in Milton Keynes and Alex Alderton, Roberto Amato, Jeffrey Barrett, Sonia Goncalves, Ewan Harrison, David K. Jackson, Ian Johnston, Dominic Kwiatkowski, Cordelia Langford, John Sillitoe on behalf of the Wellcome Sanger Institute COVID-19 Surveillance Team
hCoV-19/England/MILK-2DCE690/2021	EPI_ISL_7676180	2021-12-08	Lighthouse Lab in Milton Keynes	Wellcome Sanger Institute for the COVID-19 Genomics UK (COG-UK) Consortium	The Lighthouse Lab in Milton Keynes and Alex Alderton, Roberto Amato, Jeffrey Barrett, Sonia Goncalves, Ewan Harrison, David K. Jackson, Ian Johnston, Dominic Kwiatkowski, Cordelia Langford, John Sillitoe on behalf of the Wellcome Sanger Institute COVID-19 Surveillance Team
hCoV-19/England/BRBR-2DC5DEF/2021	EPI_ISL_7676207	2021-12-08	Berkshire and Surrey Pathology Services Lighthouse Laboratory	Wellcome Sanger Institute for the COVID-19 Genomics UK (COG-UK) Consortium	Berkshire and Surrey Pathology Services Lighthouse Laboratory and Alex Alderton, Roberto Amato, Jeffrey Barrett, Sonia Goncalves, Ewan Harrison, David K. Jackson, Ian Johnston, Dominic Kwiatkowski, Cordelia Langford, John Sillitoe on behalf of the Wellcome Sanger Institute COVID-19 Surveillance Team
hCoV-19/England/BRBR-2DC5ECE/2021	EPI_ISL_7676222	2021-12-08	Berkshire and Surrey Pathology Services Lighthouse Laboratory	Wellcome Sanger Institute for the COVID-19 Genomics UK (COG-UK) Consortium	Berkshire and Surrey Pathology Services Lighthouse Laboratory and Alex Alderton, Roberto Amato, Jeffrey Barrett, Sonia Goncalves, Ewan Harrison, David K. Jackson, Ian Johnston, Dominic Kwiatkowski, Cordelia Langford, John Sillitoe on behalf of the Wellcome Sanger Institute COVID-19 Surveillance Team
hCoV-19/England/BRBR-2DC5FF8/2021	EPI_ISL_7676223	2021-12-08	Berkshire and Surrey Pathology Services Lighthouse Laboratory	Wellcome Sanger Institute for the COVID-19 Genomics UK (COG-UK) Consortium	Berkshire and Surrey Pathology Services Lighthouse Laboratory and Alex Alderton, Roberto Amato, Jeffrey Barrett, Sonia Goncalves, Ewan Harrison, David K. Jackson, Ian Johnston, Dominic Kwiatkowski, Cordelia Langford, John Sillitoe on behalf of the Wellcome Sanger Institute COVID-19 Surveillance Team
hCoV-19/England/BRBR-2DC5C4C/2021	EPI_ISL_7676225	2021-12-08	Berkshire and Surrey Pathology Services Lighthouse Laboratory	Wellcome Sanger Institute for the COVID-19 Genomics UK (COG-UK) Consortium	Berkshire and Surrey Pathology Services Lighthouse Laboratory and Alex Alderton, Roberto Amato, Jeffrey Barrett, Sonia Goncalves, Ewan Harrison, David K. Jackson, Ian Johnston, Dominic Kwiatkowski, Cordelia Langford, John Sillitoe on behalf of the Wellcome Sanger Institute COVID-19 Surveillance Team
hCoV-19/England/MILK-2DCC771/2021	EPI_ISL_7676237	2021-12-08	Lighthouse Lab in Milton Keynes	Wellcome Sanger Institute for the COVID-19 Genomics UK (COG-UK) Consortium	The Lighthouse Lab in Milton Keynes and Alex Alderton, Roberto Amato, Jeffrey Barrett, Sonia Goncalves, Ewan Harrison, David K. Jackson, Ian Johnston, Dominic Kwiatkowski, Cordelia Langford, John Sillitoe on behalf of the Wellcome Sanger Institute COVID-19 Surveillance Team
hCoV-19/England/MILK-2DCE5DF/2021	EPI_ISL_7676239	2021-12-08	Lighthouse Lab in Milton Keynes	Wellcome Sanger Institute for the COVID-19 Genomics UK (COG-UK) Consortium	The Lighthouse Lab in Milton Keynes and Alex Alderton, Roberto Amato, Jeffrey Barrett, Sonia Goncalves, Ewan Harrison, David K. Jackson, Ian Johnston, Dominic Kwiatkowski, Cordelia Langford, John Sillitoe on behalf of the Wellcome Sanger Institute COVID-19 Surveillance Team
hCoV-19/England/BRBR-2DC6003/2021	EPI_ISL_7676250	2021-12-08	Berkshire and Surrey Pathology Services Lighthouse Laboratory	Wellcome Sanger Institute for the COVID-19 Genomics UK (COG-UK) Consortium	Berkshire and Surrey Pathology Services Lighthouse Laboratory and Alex Alderton, Roberto Amato, Jeffrey Barrett, Sonia Goncalves, Ewan Harrison, David K. Jackson, Ian Johnston, Dominic Kwiatkowski, Cordelia Langford, John Sillitoe on behalf of the Wellcome Sanger Institute COVID-19 Surveillance Team
hCoV-19/England/BRBR-2DC5DA3/2021	EPI_ISL_7676280	2021-12-08	Berkshire and Surrey Pathology Services Lighthouse Laboratory	Wellcome Sanger Institute for the COVID-19 Genomics UK (COG-UK) Consortium	Berkshire and Surrey Pathology Services Lighthouse Laboratory and Alex Alderton, Roberto Amato, Jeffrey Barrett, Sonia Goncalves, Ewan Harrison, David K. Jackson, Ian Johnston, Dominic Kwiatkowski, Cordelia Langford, John Sillitoe on behalf of the Wellcome Sanger Institute COVID-19 Surveillance Team
hCoV-19/England/BRBR-2DC5D0D/2021	EPI_ISL_7676282	2021-12-08	Berkshire and Surrey Pathology Services Lighthouse Laboratory	Wellcome Sanger Institute for the COVID-19 Genomics UK (COG-UK) Consortium	Berkshire and Surrey Pathology Services Lighthouse Laboratory and Alex Alderton, Roberto Amato, Jeffrey Barrett, Sonia Goncalves, Ewan Harrison, David K. Jackson, Ian Johnston, Dominic Kwiatkowski, Cordelia Langford, John Sillitoe on behalf of the Wellcome Sanger Institute COVID-19 Surveillance Team
hCoV-19/England/BRBR-2DC604F/2021	EPI_ISL_7676297	2021-12-08	Berkshire and Surrey Pathology Services Lighthouse Laboratory	Wellcome Sanger Institute for the COVID-19 Genomics UK (COG-UK) Consortium	Berkshire and Surrey Pathology Services Lighthouse Laboratory and Alex Alderton, Roberto Amato, Jeffrey Barrett, Sonia Goncalves, Ewan Harrison, David K. Jackson, Ian Johnston, Dominic Kwiatkowski, Cordelia Langford, John Sillitoe on behalf of the Wellcome Sanger Institute COVID-19 Surveillance Team
hCoV-19/England/MILK-2DCE84F/2021	EPI_ISL_7676302	2021-12-08	Lighthouse Lab in Milton Keynes	Wellcome Sanger Institute for the COVID-19 Genomics UK (COG-UK) Consortium	The Lighthouse Lab in Milton Keynes and Alex Alderton, Roberto Amato, Jeffrey Barrett, Sonia Goncalves, Ewan Harrison, David K. Jackson, Ian Johnston, Dominic Kwiatkowski, Cordelia Langford, John Sillitoe on behalf of the Wellcome Sanger Institute COVID-19 Surveillance Team
hCoV-19/England/BRBR-2DC608B/2021	EPI_ISL_7676336	2021-12-08	Berkshire and Surrey Pathology Services Lighthouse Laboratory	Wellcome Sanger Institute for the COVID-19 Genomics UK (COG-UK) Consortium	Berkshire and Surrey Pathology Services Lighthouse Laboratory and Alex Alderton, Roberto Amato, Jeffrey Barrett, Sonia Goncalves, Ewan Harrison, David K. Jackson, Ian Johnston, Dominic Kwiatkowski, Cordelia Langford, John Sillitoe on behalf of the Wellcome Sanger Institute COVID-19 Surveillance Team
hCoV-19/England/BRBR-2DC5D85/2021	EPI_ISL_7676340	2021-12-08	Berkshire and Surrey Pathology Services Lighthouse Laboratory	Wellcome Sanger Institute for the COVID-19 Genomics UK (COG-UK) Consortium	Berkshire and Surrey Pathology Services Lighthouse Laboratory and Alex Alderton, Roberto Amato, Jeffrey Barrett, Sonia Goncalves, Ewan Harrison, David K. Jackson, Ian Johnston, Dominic Kwiatkowski, Cordelia Langford, John Sillitoe on behalf of the Wellcome Sanger Institute COVID-19 Surveillance Team
hCoV-19/England/BRBR-2DC5C6A/2021	EPI_ISL_7676344	2021-12-08	Berkshire and Surrey Pathology Services Lighthouse Laboratory	Wellcome Sanger Institute for the COVID-19 Genomics UK (COG-UK) Consortium	Berkshire and Surrey Pathology Services Lighthouse Laboratory and Alex Alderton, Roberto Amato, Jeffrey Barrett, Sonia Goncalves, Ewan Harrison, David K. Jackson, Ian Johnston, Dominic Kwiatkowski, Cordelia Langford, John Sillitoe on behalf of the Wellcome Sanger Institute COVID-19 Surveillance Team
hCoV-19/England/BRBR-2DC5B5E/2021	EPI_ISL_7676345	2021-12-08	Berkshire and Surrey Pathology Services Lighthouse Laboratory	Wellcome Sanger Institute for the COVID-19 Genomics UK (COG-UK) Consortium	Berkshire and Surrey Pathology Services Lighthouse Laboratory and Alex Alderton, Roberto Amato, Jeffrey Barrett, Sonia Goncalves, Ewan Harrison, David K. Jackson, Ian Johnston, Dominic Kwiatkowski, Cordelia Langford, John Sillitoe on behalf of the Wellcome Sanger Institute COVID-19 Surveillance Team
hCoV-19/England/BRBR-2DC6012/2021	EPI_ISL_7676405	2021-12-08	Berkshire and Surrey Pathology Services Lighthouse Laboratory	Wellcome Sanger Institute for the COVID-19 Genomics UK (COG-UK) Consortium	Berkshire and Surrey Pathology Services Lighthouse Laboratory and Alex Alderton, Roberto Amato, Jeffrey Barrett, Sonia Goncalves, Ewan Harrison, David K. Jackson, Ian Johnston, Dominic Kwiatkowski, Cordelia Langford, John Sillitoe on behalf of the Wellcome Sanger Institute COVID-19 Surveillance Team
hCoV-19/England/BRBR-2DC5F52/2021	EPI_ISL_7676409	2021-12-08	Berkshire and Surrey Pathology Services Lighthouse Laboratory	Wellcome Sanger Institute for the COVID-19 Genomics UK (COG-UK) Consortium	Berkshire and Surrey Pathology Services Lighthouse Laboratory and Alex Alderton, Roberto Amato, Jeffrey Barrett, Sonia Goncalves, Ewan Harrison, David K. Jackson, Ian Johnston, Dominic Kwiatkowski, Cordelia Langford, John Sillitoe on behalf of the Wellcome Sanger Institute COVID-19 Surveillance Team
hCoV-19/England/BRBR-2DC5EDD/2021	EPI_ISL_7676419	2021-12-08	Berkshire and Surrey Pathology Services Lighthouse Laboratory	Wellcome Sanger Institute for the COVID-19 Genomics UK (COG-UK) Consortium	Berkshire and Surrey Pathology Services Lighthouse Laboratory and Alex Alderton, Roberto Amato, Jeffrey Barrett, Sonia Goncalves, Ewan Harrison, David K. Jackson, Ian Johnston, Dominic Kwiatkowski, Cordelia Langford, John Sillitoe on behalf of the Wellcome Sanger Institute COVID-19 Surveillance Team
hCoV-19/England/MILK-2DCE4D2/2021	EPI_ISL_7676430	2021-12-08	Lighthouse Lab in Milton Keynes	Wellcome Sanger Institute for the COVID-19 Genomics UK (COG-UK) Consortium	The Lighthouse Lab in Milton Keynes and Alex Alderton, Roberto Amato, Jeffrey Barrett, Sonia Goncalves, Ewan Harrison, David K. Jackson, Ian Johnston, Dominic Kwiatkowski, Cordelia Langford, John Sillitoe on behalf of the Wellcome Sanger Institute COVID-19 Surveillance Team
hCoV-19/England/ALDP-2DCEBFB/2021	EPI_ISL_7676462	2021-12-08	Lighthouse Lab in Alderley Park	Wellcome Sanger Institute for the COVID-19 Genomics UK (COG-UK) Consortium	Jacquelyn Wynn, Mairead Hyland, The Lighthouse Lab in Alderley Park and Alex Alderton, Roberto Amato, Jeffrey Barrett, Sonia Goncalves, Ewan Harrison, David K. Jackson, Ian Johnston, Dominic Kwiatkowski, Cordelia Langford, John Sillitoe on behalf of the Wellcome Sanger Institute COVID-19 Surveillance Team
hCoV-19/England/ALDP-2DCE988/2021	EPI_ISL_7676477	2021-12-08	Lighthouse Lab in Alderley Park	Wellcome Sanger Institute for the COVID-19 Genomics UK (COG-UK) Consortium	Jacquelyn Wynn, Mairead Hyland, The Lighthouse Lab in Alderley Park and Alex Alderton, Roberto Amato, Jeffrey Barrett, Sonia Goncalves, Ewan Harrison, David K. Jackson, Ian Johnston, Dominic Kwiatkowski, Cordelia Langford, John Sillitoe on behalf of the Wellcome Sanger Institute COVID-19 Surveillance Team
hCoV-19/England/ALDP-2DCCD06/2021	EPI_ISL_7676557	2021-12-08	Lighthouse Lab in Alderley Park	Wellcome Sanger Institute for the COVID-19 Genomics UK (COG-UK) Consortium	Jacquelyn Wynn, Mairead Hyland, The Lighthouse Lab in Alderley Park and Alex Alderton, Roberto Amato, Jeffrey Barrett, Sonia Goncalves, Ewan Harrison, David K. Jackson, Ian Johnston, Dominic Kwiatkowski, Cordelia Langford, John Sillitoe on behalf of the Wellcome Sanger Institute COVID-19 Surveillance Team
hCoV-19/England/ALDP-2DCCAF0/2021	EPI_ISL_7676615	2021-12-08	Lighthouse Lab in Alderley Park	Wellcome Sanger Institute for the COVID-19 Genomics UK (COG-UK) Consortium	Jacquelyn Wynn, Mairead Hyland, The Lighthouse Lab in Alderley Park and Alex Alderton, Roberto Amato, Jeffrey Barrett, Sonia Goncalves, Ewan Harrison, David K. Jackson, Ian Johnston, Dominic Kwiatkowski, Cordelia Langford, John Sillitoe on behalf of the Wellcome Sanger Institute COVID-19 Surveillance Team
hCoV-19/England/ALDP-2DCC119/2021	EPI_ISL_7676627	2021-12-08	Lighthouse Lab in Alderley Park	Wellcome Sanger Institute for the COVID-19 Genomics UK (COG-UK) Consortium	Jacquelyn Wynn, Mairead Hyland, The Lighthouse Lab in Alderley Park and Alex Alderton, Roberto Amato, Jeffrey Barrett, Sonia Goncalves, Ewan Harrison, David K. Jackson, Ian Johnston, Dominic Kwiatkowski, Cordelia Langford, John Sillitoe on behalf of the Wellcome Sanger Institute COVID-19 Surveillance Team
hCoV-19/England/ALDP-2DCC173/2021	EPI_ISL_7676662	2021-12-08	Lighthouse Lab in Alderley Park	Wellcome Sanger Institute for the COVID-19 Genomics UK (COG-UK) Consortium	Jacquelyn Wynn, Mairead Hyland, The Lighthouse Lab in Alderley Park and Alex Alderton, Roberto Amato, Jeffrey Barrett, Sonia Goncalves, Ewan Harrison, David K. Jackson, Ian Johnston, Dominic Kwiatkowski, Cordelia Langford, John Sillitoe on behalf of the Wellcome Sanger Institute COVID-19 Surveillance Team
hCoV-19/England/ALDP-2DCDA77/2021	EPI_ISL_7676697	2021-12-08	Lighthouse Lab in Alderley Park	Wellcome Sanger Institute for the COVID-19 Genomics UK (COG-UK) Consortium	Jacquelyn Wynn, Mairead Hyland, The Lighthouse Lab in Alderley Park and Alex Alderton, Roberto Amato, Jeffrey Barrett, Sonia Goncalves, Ewan Harrison, David K. Jackson, Ian Johnston, Dominic Kwiatkowski, Cordelia Langford, John Sillitoe on behalf of the Wellcome Sanger Institute COVID-19 Surveillance Team
hCoV-19/England/ALDP-2DCC0FE/2021	EPI_ISL_7676740	2021-12-08	Lighthouse Lab in Alderley Park	Wellcome Sanger Institute for the COVID-19 Genomics UK (COG-UK) Consortium	Jacquelyn Wynn, Mairead Hyland, The Lighthouse Lab in Alderley Park and Alex Alderton, Roberto Amato, Jeffrey Barrett, Sonia Goncalves, Ewan Harrison, David K. Jackson, Ian Johnston, Dominic Kwiatkowski, Cordelia Langford, John Sillitoe on behalf of the Wellcome Sanger Institute COVID-19 Surveillance Team
hCoV-19/England/ALDP-2DCCC72/2021	EPI_ISL_7676756	2021-12-08	Lighthouse Lab in Alderley Park	Wellcome Sanger Institute for the COVID-19 Genomics UK (COG-UK) Consortium	Jacquelyn Wynn, Mairead Hyland, The Lighthouse Lab in Alderley Park and Alex Alderton, Roberto Amato, Jeffrey Barrett, Sonia Goncalves, Ewan Harrison, David K. Jackson, Ian Johnston, Dominic Kwiatkowski, Cordelia Langford, John Sillitoe on behalf of the Wellcome Sanger Institute COVID-19 Surveillance Team
hCoV-19/England/MILK-2DD6B1E/2021	EPI_ISL_7676821	2021-12-08	Lighthouse Lab in Milton Keynes	Wellcome Sanger Institute for the COVID-19 Genomics UK (COG-UK) Consortium	The Lighthouse Lab in Milton Keynes and Alex Alderton, Roberto Amato, Jeffrey Barrett, Sonia Goncalves, Ewan Harrison, David K. Jackson, Ian Johnston, Dominic Kwiatkowski, Cordelia Langford, John Sillitoe on behalf of the Wellcome Sanger Institute COVID-19 Surveillance Team
hCoV-19/England/MILK-2DD7BFF/2021	EPI_ISL_7676833	2021-12-08	Lighthouse Lab in Milton Keynes	Wellcome Sanger Institute for the COVID-19 Genomics UK (COG-UK) Consortium	The Lighthouse Lab in Milton Keynes and Alex Alderton, Roberto Amato, Jeffrey Barrett, Sonia Goncalves, Ewan Harrison, David K. Jackson, Ian Johnston, Dominic Kwiatkowski, Cordelia Langford, John Sillitoe on behalf of the Wellcome Sanger Institute COVID-19 Surveillance Team
hCoV-19/England/MILK-2DD8183/2021	EPI_ISL_7676835	2021-12-08	Lighthouse Lab in Milton Keynes	Wellcome Sanger Institute for the COVID-19 Genomics UK (COG-UK) Consortium	The Lighthouse Lab in Milton Keynes and Alex Alderton, Roberto Amato, Jeffrey Barrett, Sonia Goncalves, Ewan Harrison, David K. Jackson, Ian Johnston, Dominic Kwiatkowski, Cordelia Langford, John Sillitoe on behalf of the Wellcome Sanger Institute COVID-19 Surveillance Team
hCoV-19/England/MILK-2DD7C56/2021	EPI_ISL_7676843	2021-12-08	Lighthouse Lab in Milton Keynes	Wellcome Sanger Institute for the COVID-19 Genomics UK (COG-UK) Consortium	The Lighthouse Lab in Milton Keynes and Alex Alderton, Roberto Amato, Jeffrey Barrett, Sonia Goncalves, Ewan Harrison, David K. Jackson, Ian Johnston, Dominic Kwiatkowski, Cordelia Langford, John Sillitoe on behalf of the Wellcome Sanger Institute COVID-19 Surveillance Team
hCoV-19/England/MILK-2DD7D71/2021	EPI_ISL_7676850	2021-12-08	Lighthouse Lab in Milton Keynes	Wellcome Sanger Institute for the COVID-19 Genomics UK (COG-UK) Consortium	The Lighthouse Lab in Milton Keynes and Alex Alderton, Roberto Amato, Jeffrey Barrett, Sonia Goncalves, Ewan Harrison, David K. Jackson, Ian Johnston, Dominic Kwiatkowski, Cordelia Langford, John Sillitoe on behalf of the Wellcome Sanger Institute COVID-19 Surveillance Team
hCoV-19/England/MILK-2DD836F/2021	EPI_ISL_7676861	2021-12-08	Lighthouse Lab in Milton Keynes	Wellcome Sanger Institute for the COVID-19 Genomics UK (COG-UK) Consortium	The Lighthouse Lab in Milton Keynes and Alex Alderton, Roberto Amato, Jeffrey Barrett, Sonia Goncalves, Ewan Harrison, David K. Jackson, Ian Johnston, Dominic Kwiatkowski, Cordelia Langford, John Sillitoe on behalf of the Wellcome Sanger Institute COVID-19 Surveillance Team
hCoV-19/England/MILK-2DD6B2D/2021	EPI_ISL_7676872	2021-12-08	Lighthouse Lab in Milton Keynes	Wellcome Sanger Institute for the COVID-19 Genomics UK (COG-UK) Consortium	The Lighthouse Lab in Milton Keynes and Alex Alderton, Roberto Amato, Jeffrey Barrett, Sonia Goncalves, Ewan Harrison, David K. Jackson, Ian Johnston, Dominic Kwiatkowski, Cordelia Langford, John Sillitoe on behalf of the Wellcome Sanger Institute COVID-19 Surveillance Team
hCoV-19/England/MILK-2DD853C/2021	EPI_ISL_7676878	2021-12-08	Lighthouse Lab in Milton Keynes	Wellcome Sanger Institute for the COVID-19 Genomics UK (COG-UK) Consortium	The Lighthouse Lab in Milton Keynes and Alex Alderton, Roberto Amato, Jeffrey Barrett, Sonia Goncalves, Ewan Harrison, David K. Jackson, Ian Johnston, Dominic Kwiatkowski, Cordelia Langford, John Sillitoe on behalf of the Wellcome Sanger Institute COVID-19 Surveillance Team
hCoV-19/England/MILK-2DD8402/2021	EPI_ISL_7676886	2021-12-08	Lighthouse Lab in Milton Keynes	Wellcome Sanger Institute for the COVID-19 Genomics UK (COG-UK) Consortium	The Lighthouse Lab in Milton Keynes and Alex Alderton, Roberto Amato, Jeffrey Barrett, Sonia Goncalves, Ewan Harrison, David K. Jackson, Ian Johnston, Dominic Kwiatkowski, Cordelia Langford, John Sillitoe on behalf of the Wellcome Sanger Institute COVID-19 Surveillance Team
hCoV-19/England/MILK-2DD7C65/2021	EPI_ISL_7676910	2021-12-08	Lighthouse Lab in Milton Keynes	Wellcome Sanger Institute for the COVID-19 Genomics UK (COG-UK) Consortium	The Lighthouse Lab in Milton Keynes and Alex Alderton, Roberto Amato, Jeffrey Barrett, Sonia Goncalves, Ewan Harrison, David K. Jackson, Ian Johnston, Dominic Kwiatkowski, Cordelia Langford, John Sillitoe on behalf of the Wellcome Sanger Institute COVID-19 Surveillance Team
hCoV-19/England/MILK-2DD6E9D/2021	EPI_ISL_7676914	2021-12-08	Lighthouse Lab in Milton Keynes	Wellcome Sanger Institute for the COVID-19 Genomics UK (COG-UK) Consortium	The Lighthouse Lab in Milton Keynes and Alex Alderton, Roberto Amato, Jeffrey Barrett, Sonia Goncalves, Ewan Harrison, David K. Jackson, Ian Johnston, Dominic Kwiatkowski, Cordelia Langford, John Sillitoe on behalf of the Wellcome Sanger Institute COVID-19 Surveillance Team
hCoV-19/England/MILK-2DD7FB7/2021	EPI_ISL_7676916	2021-12-08	Lighthouse Lab in Milton Keynes	Wellcome Sanger Institute for the COVID-19 Genomics UK (COG-UK) Consortium	The Lighthouse Lab in Milton Keynes and Alex Alderton, Roberto Amato, Jeffrey Barrett, Sonia Goncalves, Ewan Harrison, David K. Jackson, Ian Johnston, Dominic Kwiatkowski, Cordelia Langford, John Sillitoe on behalf of the Wellcome Sanger Institute COVID-19 Surveillance Team
hCoV-19/England/MILK-2DD8253/2021	EPI_ISL_7676921	2021-12-08	Lighthouse Lab in Milton Keynes	Wellcome Sanger Institute for the COVID-19 Genomics UK (COG-UK) Consortium	The Lighthouse Lab in Milton Keynes and Alex Alderton, Roberto Amato, Jeffrey Barrett, Sonia Goncalves, Ewan Harrison, David K. Jackson, Ian Johnston, Dominic Kwiatkowski, Cordelia Langford, John Sillitoe on behalf of the Wellcome Sanger Institute COVID-19 Surveillance Team
hCoV-19/England/MILK-2DD85E1/2021	EPI_ISL_7676941	2021-12-08	Lighthouse Lab in Milton Keynes	Wellcome Sanger Institute for the COVID-19 Genomics UK (COG-UK) Consortium	The Lighthouse Lab in Milton Keynes and Alex Alderton, Roberto Amato, Jeffrey Barrett, Sonia Goncalves, Ewan Harrison, David K. Jackson, Ian Johnston, Dominic Kwiatkowski, Cordelia Langford, John Sillitoe on behalf of the Wellcome Sanger Institute COVID-19 Surveillance Team
hCoV-19/England/MILK-2DD8059/2021	EPI_ISL_7676974	2021-12-08	Lighthouse Lab in Milton Keynes	Wellcome Sanger Institute for the COVID-19 Genomics UK (COG-UK) Consortium	The Lighthouse Lab in Milton Keynes and Alex Alderton, Roberto Amato, Jeffrey Barrett, Sonia Goncalves, Ewan Harrison, David K. Jackson, Ian Johnston, Dominic Kwiatkowski, Cordelia Langford, John Sillitoe on behalf of the Wellcome Sanger Institute COVID-19 Surveillance Team
hCoV-19/England/MILK-2DD83C9/2021	EPI_ISL_7676982	2021-12-08	Lighthouse Lab in Milton Keynes	Wellcome Sanger Institute for the COVID-19 Genomics UK (COG-UK) Consortium	The Lighthouse Lab in Milton Keynes and Alex Alderton, Roberto Amato, Jeffrey Barrett, Sonia Goncalves, Ewan Harrison, David K. Jackson, Ian Johnston, Dominic Kwiatkowski, Cordelia Langford, John Sillitoe on behalf of the Wellcome Sanger Institute COVID-19 Surveillance Team
hCoV-19/England/MILK-2DD8587/2021	EPI_ISL_7676987	2021-12-08	Lighthouse Lab in Milton Keynes	Wellcome Sanger Institute for the COVID-19 Genomics UK (COG-UK) Consortium	The Lighthouse Lab in Milton Keynes and Alex Alderton, Roberto Amato, Jeffrey Barrett, Sonia Goncalves, Ewan Harrison, David K. Jackson, Ian Johnston, Dominic Kwiatkowski, Cordelia Langford, John Sillitoe on behalf of the Wellcome Sanger Institute COVID-19 Surveillance Team
hCoV-19/England/MILK-2DD7FE4/2021	EPI_ISL_7676995	2021-12-08	Lighthouse Lab in Milton Keynes	Wellcome Sanger Institute for the COVID-19 Genomics UK (COG-UK) Consortium	The Lighthouse Lab in Milton Keynes and Alex Alderton, Roberto Amato, Jeffrey Barrett, Sonia Goncalves, Ewan Harrison, David K. Jackson, Ian Johnston, Dominic Kwiatkowski, Cordelia Langford, John Sillitoe on behalf of the Wellcome Sanger Institute COVID-19 Surveillance Team
hCoV-19/England/MILK-2DD82AE/2021	EPI_ISL_7677000	2021-12-08	Lighthouse Lab in Milton Keynes	Wellcome Sanger Institute for the COVID-19 Genomics UK (COG-UK) Consortium	The Lighthouse Lab in Milton Keynes and Alex Alderton, Roberto Amato, Jeffrey Barrett, Sonia Goncalves, Ewan Harrison, David K. Jackson, Ian Johnston, Dominic Kwiatkowski, Cordelia Langford, John Sillitoe on behalf of the Wellcome Sanger Institute COVID-19 Surveillance Team
hCoV-19/England/MILK-2DD6B3C/2021	EPI_ISL_7677012	2021-12-08	Lighthouse Lab in Milton Keynes	Wellcome Sanger Institute for the COVID-19 Genomics UK (COG-UK) Consortium	The Lighthouse Lab in Milton Keynes and Alex Alderton, Roberto Amato, Jeffrey Barrett, Sonia Goncalves, Ewan Harrison, David K. Jackson, Ian Johnston, Dominic Kwiatkowski, Cordelia Langford, John Sillitoe on behalf of the Wellcome Sanger Institute COVID-19 Surveillance Team
hCoV-19/England/MILK-2DD811A/2021	EPI_ISL_7677035	2021-12-08	Lighthouse Lab in Milton Keynes	Wellcome Sanger Institute for the COVID-19 Genomics UK (COG-UK) Consortium	The Lighthouse Lab in Milton Keynes and Alex Alderton, Roberto Amato, Jeffrey Barrett, Sonia Goncalves, Ewan Harrison, David K. Jackson, Ian Johnston, Dominic Kwiatkowski, Cordelia Langford, John Sillitoe on behalf of the Wellcome Sanger Institute COVID-19 Surveillance Team
hCoV-19/England/MILK-2DD838D/2021	EPI_ISL_7677038	2021-12-08	Lighthouse Lab in Milton Keynes	Wellcome Sanger Institute for the COVID-19 Genomics UK (COG-UK) Consortium	The Lighthouse Lab in Milton Keynes and Alex Alderton, Roberto Amato, Jeffrey Barrett, Sonia Goncalves, Ewan Harrison, David K. Jackson, Ian Johnston, Dominic Kwiatkowski, Cordelia Langford, John Sillitoe on behalf of the Wellcome Sanger Institute COVID-19 Surveillance Team
hCoV-19/England/MILK-2DD8192/2021	EPI_ISL_7677039	2021-12-08	Lighthouse Lab in Milton Keynes	Wellcome Sanger Institute for the COVID-19 Genomics UK (COG-UK) Consortium	The Lighthouse Lab in Milton Keynes and Alex Alderton, Roberto Amato, Jeffrey Barrett, Sonia Goncalves, Ewan Harrison, David K. Jackson, Ian Johnston, Dominic Kwiatkowski, Cordelia Langford, John Sillitoe on behalf of the Wellcome Sanger Institute COVID-19 Surveillance Team
hCoV-19/England/MILK-2DD7E6F/2021	EPI_ISL_7677051	2021-12-08	Lighthouse Lab in Milton Keynes	Wellcome Sanger Institute for the COVID-19 Genomics UK (COG-UK) Consortium	The Lighthouse Lab in Milton Keynes and Alex Alderton, Roberto Amato, Jeffrey Barrett, Sonia Goncalves, Ewan Harrison, David K. Jackson, Ian Johnston, Dominic Kwiatkowski, Cordelia Langford, John Sillitoe on behalf of the Wellcome Sanger Institute COVID-19 Surveillance Team
hCoV-19/England/MILK-2DD6CA2/2021	EPI_ISL_7677059	2021-12-08	Lighthouse Lab in Milton Keynes	Wellcome Sanger Institute for the COVID-19 Genomics UK (COG-UK) Consortium	The Lighthouse Lab in Milton Keynes and Alex Alderton, Roberto Amato, Jeffrey Barrett, Sonia Goncalves, Ewan Harrison, David K. Jackson, Ian Johnston, Dominic Kwiatkowski, Cordelia Langford, John Sillitoe on behalf of the Wellcome Sanger Institute COVID-19 Surveillance Team
hCoV-19/England/MILK-2DD846C/2021	EPI_ISL_7677068	2021-12-08	Lighthouse Lab in Milton Keynes	Wellcome Sanger Institute for the COVID-19 Genomics UK (COG-UK) Consortium	The Lighthouse Lab in Milton Keynes and Alex Alderton, Roberto Amato, Jeffrey Barrett, Sonia Goncalves, Ewan Harrison, David K. Jackson, Ian Johnston, Dominic Kwiatkowski, Cordelia Langford, John Sillitoe on behalf of the Wellcome Sanger Institute COVID-19 Surveillance Team
hCoV-19/England/MILK-2DD6A5D/2021	EPI_ISL_7677094	2021-12-08	Lighthouse Lab in Milton Keynes	Wellcome Sanger Institute for the COVID-19 Genomics UK (COG-UK) Consortium	The Lighthouse Lab in Milton Keynes and Alex Alderton, Roberto Amato, Jeffrey Barrett, Sonia Goncalves, Ewan Harrison, David K. Jackson, Ian Johnston, Dominic Kwiatkowski, Cordelia Langford, John Sillitoe on behalf of the Wellcome Sanger Institute COVID-19 Surveillance Team
hCoV-19/England/MILK-2DD8666/2021	EPI_ISL_7677099	2021-12-08	Lighthouse Lab in Milton Keynes	Wellcome Sanger Institute for the COVID-19 Genomics UK (COG-UK) Consortium	The Lighthouse Lab in Milton Keynes and Alex Alderton, Roberto Amato, Jeffrey Barrett, Sonia Goncalves, Ewan Harrison, David K. Jackson, Ian Johnston, Dominic Kwiatkowski, Cordelia Langford, John Sillitoe on behalf of the Wellcome Sanger Institute COVID-19 Surveillance Team
hCoV-19/England/MILK-2DD7CFC/2021	EPI_ISL_7677108	2021-12-08	Lighthouse Lab in Milton Keynes	Wellcome Sanger Institute for the COVID-19 Genomics UK (COG-UK) Consortium	The Lighthouse Lab in Milton Keynes and Alex Alderton, Roberto Amato, Jeffrey Barrett, Sonia Goncalves, Ewan Harrison, David K. Jackson, Ian Johnston, Dominic Kwiatkowski, Cordelia Langford, John Sillitoe on behalf of the Wellcome Sanger Institute COVID-19 Surveillance Team
hCoV-19/England/MILK-2DD8156/2021	EPI_ISL_7677117	2021-12-08	Lighthouse Lab in Milton Keynes	Wellcome Sanger Institute for the COVID-19 Genomics UK (COG-UK) Consortium	The Lighthouse Lab in Milton Keynes and Alex Alderton, Roberto Amato, Jeffrey Barrett, Sonia Goncalves, Ewan Harrison, David K. Jackson, Ian Johnston, Dominic Kwiatkowski, Cordelia Langford, John Sillitoe on behalf of the Wellcome Sanger Institute COVID-19 Surveillance Team
hCoV-19/England/MILK-2DD6C84/2021	EPI_ISL_7677121	2021-12-08	Lighthouse Lab in Milton Keynes	Wellcome Sanger Institute for the COVID-19 Genomics UK (COG-UK) Consortium	The Lighthouse Lab in Milton Keynes and Alex Alderton, Roberto Amato, Jeffrey Barrett, Sonia Goncalves, Ewan Harrison, David K. Jackson, Ian Johnston, Dominic Kwiatkowski, Cordelia Langford, John Sillitoe on behalf of the Wellcome Sanger Institute COVID-19 Surveillance Team
hCoV-19/England/ALDP-2DD5793/2021	EPI_ISL_7677135	2021-12-08	Lighthouse Lab in Alderley Park	Wellcome Sanger Institute for the COVID-19 Genomics UK (COG-UK) Consortium	Jacquelyn Wynn, Mairead Hyland, The Lighthouse Lab in Alderley Park and Alex Alderton, Roberto Amato, Jeffrey Barrett, Sonia Goncalves, Ewan Harrison, David K. Jackson, Ian Johnston, Dominic Kwiatkowski, Cordelia Langford, John Sillitoe on behalf of the Wellcome Sanger Institute COVID-19 Surveillance Team
hCoV-19/England/MILK-2DD4F6F/2021	EPI_ISL_7677146	2021-12-08	Lighthouse Lab in Milton Keynes	Wellcome Sanger Institute for the COVID-19 Genomics UK (COG-UK) Consortium	The Lighthouse Lab in Milton Keynes and Alex Alderton, Roberto Amato, Jeffrey Barrett, Sonia Goncalves, Ewan Harrison, David K. Jackson, Ian Johnston, Dominic Kwiatkowski, Cordelia Langford, John Sillitoe on behalf of the Wellcome Sanger Institute COVID-19 Surveillance Team
hCoV-19/England/MILK-2DD5089/2021	EPI_ISL_7677149	2021-12-08	Lighthouse Lab in Milton Keynes	Wellcome Sanger Institute for the COVID-19 Genomics UK (COG-UK) Consortium	The Lighthouse Lab in Milton Keynes and Alex Alderton, Roberto Amato, Jeffrey Barrett, Sonia Goncalves, Ewan Harrison, David K. Jackson, Ian Johnston, Dominic Kwiatkowski, Cordelia Langford, John Sillitoe on behalf of the Wellcome Sanger Institute COVID-19 Surveillance Team
hCoV-19/England/MILK-2DD505C/2021	EPI_ISL_7677152	2021-12-08	Lighthouse Lab in Milton Keynes	Wellcome Sanger Institute for the COVID-19 Genomics UK (COG-UK) Consortium	The Lighthouse Lab in Milton Keynes and Alex Alderton, Roberto Amato, Jeffrey Barrett, Sonia Goncalves, Ewan Harrison, David K. Jackson, Ian Johnston, Dominic Kwiatkowski, Cordelia Langford, John Sillitoe on behalf of the Wellcome Sanger Institute COVID-19 Surveillance Team
hCoV-19/England/ALDP-2DD53CC/2021	EPI_ISL_7677154	2021-12-08	Lighthouse Lab in Alderley Park	Wellcome Sanger Institute for the COVID-19 Genomics UK (COG-UK) Consortium	Jacquelyn Wynn, Mairead Hyland, The Lighthouse Lab in Alderley Park and Alex Alderton, Roberto Amato, Jeffrey Barrett, Sonia Goncalves, Ewan Harrison, David K. Jackson, Ian Johnston, Dominic Kwiatkowski, Cordelia Langford, John Sillitoe on behalf of the Wellcome Sanger Institute COVID-19 Surveillance Team
hCoV-19/England/MILK-2DD4D83/2021	EPI_ISL_7677179	2021-12-08	Lighthouse Lab in Milton Keynes	Wellcome Sanger Institute for the COVID-19 Genomics UK (COG-UK) Consortium	The Lighthouse Lab in Milton Keynes and Alex Alderton, Roberto Amato, Jeffrey Barrett, Sonia Goncalves, Ewan Harrison, David K. Jackson, Ian Johnston, Dominic Kwiatkowski, Cordelia Langford, John Sillitoe on behalf of the Wellcome Sanger Institute COVID-19 Surveillance Team
hCoV-19/England/MILK-2DD5EAD/2021	EPI_ISL_7677194	2021-12-08	Lighthouse Lab in Milton Keynes	Wellcome Sanger Institute for the COVID-19 Genomics UK (COG-UK) Consortium	The Lighthouse Lab in Milton Keynes and Alex Alderton, Roberto Amato, Jeffrey Barrett, Sonia Goncalves, Ewan Harrison, David K. Jackson, Ian Johnston, Dominic Kwiatkowski, Cordelia Langford, John Sillitoe on behalf of the Wellcome Sanger Institute COVID-19 Surveillance Team
hCoV-19/England/ALDP-2DD56A5/2021	EPI_ISL_7677222	2021-12-08	Lighthouse Lab in Alderley Park	Wellcome Sanger Institute for the COVID-19 Genomics UK (COG-UK) Consortium	Jacquelyn Wynn, Mairead Hyland, The Lighthouse Lab in Alderley Park and Alex Alderton, Roberto Amato, Jeffrey Barrett, Sonia Goncalves, Ewan Harrison, David K. Jackson, Ian Johnston, Dominic Kwiatkowski, Cordelia Langford, John Sillitoe on behalf of the Wellcome Sanger Institute COVID-19 Surveillance Team
hCoV-19/England/MILK-2DD5E61/2021	EPI_ISL_7677256	2021-12-08	Lighthouse Lab in Milton Keynes	Wellcome Sanger Institute for the COVID-19 Genomics UK (COG-UK) Consortium	The Lighthouse Lab in Milton Keynes and Alex Alderton, Roberto Amato, Jeffrey Barrett, Sonia Goncalves, Ewan Harrison, David K. Jackson, Ian Johnston, Dominic Kwiatkowski, Cordelia Langford, John Sillitoe on behalf of the Wellcome Sanger Institute COVID-19 Surveillance Team
hCoV-19/England/MILK-2DD5F7D/2021	EPI_ISL_7677296	2021-12-08	Lighthouse Lab in Milton Keynes	Wellcome Sanger Institute for the COVID-19 Genomics UK (COG-UK) Consortium	The Lighthouse Lab in Milton Keynes and Alex Alderton, Roberto Amato, Jeffrey Barrett, Sonia Goncalves, Ewan Harrison, David K. Jackson, Ian Johnston, Dominic Kwiatkowski, Cordelia Langford, John Sillitoe on behalf of the Wellcome Sanger Institute COVID-19 Surveillance Team
hCoV-19/England/ALDP-2DD53DB/2021	EPI_ISL_7677316	2021-12-08	Lighthouse Lab in Alderley Park	Wellcome Sanger Institute for the COVID-19 Genomics UK (COG-UK) Consortium	Jacquelyn Wynn, Mairead Hyland, The Lighthouse Lab in Alderley Park and Alex Alderton, Roberto Amato, Jeffrey Barrett, Sonia Goncalves, Ewan Harrison, David K. Jackson, Ian Johnston, Dominic Kwiatkowski, Cordelia Langford, John Sillitoe on behalf of the Wellcome Sanger Institute COVID-19 Surveillance Team
hCoV-19/England/ALDP-2DD5669/2021	EPI_ISL_7677317	2021-12-08	Lighthouse Lab in Alderley Park	Wellcome Sanger Institute for the COVID-19 Genomics UK (COG-UK) Consortium	Jacquelyn Wynn, Mairead Hyland, The Lighthouse Lab in Alderley Park and Alex Alderton, Roberto Amato, Jeffrey Barrett, Sonia Goncalves, Ewan Harrison, David K. Jackson, Ian Johnston, Dominic Kwiatkowski, Cordelia Langford, John Sillitoe on behalf of the Wellcome Sanger Institute COVID-19 Surveillance Team
hCoV-19/England/ALDP-2DD5441/2021	EPI_ISL_7677368	2021-12-08	Lighthouse Lab in Alderley Park	Wellcome Sanger Institute for the COVID-19 Genomics UK (COG-UK) Consortium	Jacquelyn Wynn, Mairead Hyland, The Lighthouse Lab in Alderley Park and Alex Alderton, Roberto Amato, Jeffrey Barrett, Sonia Goncalves, Ewan Harrison, David K. Jackson, Ian Johnston, Dominic Kwiatkowski, Cordelia Langford, John Sillitoe on behalf of the Wellcome Sanger Institute COVID-19 Surveillance Team
hCoV-19/England/MILK-2DD5F9B/2021	EPI_ISL_7677376	2021-12-08	Lighthouse Lab in Milton Keynes	Wellcome Sanger Institute for the COVID-19 Genomics UK (COG-UK) Consortium	The Lighthouse Lab in Milton Keynes and Alex Alderton, Roberto Amato, Jeffrey Barrett, Sonia Goncalves, Ewan Harrison, David K. Jackson, Ian Johnston, Dominic Kwiatkowski, Cordelia Langford, John Sillitoe on behalf of the Wellcome Sanger Institute COVID-19 Surveillance Team
hCoV-19/England/MILK-2DD62FB/2021	EPI_ISL_7677392	2021-12-08	Lighthouse Lab in Milton Keynes	Wellcome Sanger Institute for the COVID-19 Genomics UK (COG-UK) Consortium	The Lighthouse Lab in Milton Keynes and Alex Alderton, Roberto Amato, Jeffrey Barrett, Sonia Goncalves, Ewan Harrison, David K. Jackson, Ian Johnston, Dominic Kwiatkowski, Cordelia Langford, John Sillitoe on behalf of the Wellcome Sanger Institute COVID-19 Surveillance Team
hCoV-19/England/ALDP-2DD5766/2021	EPI_ISL_7677425	2021-12-08	Lighthouse Lab in Alderley Park	Wellcome Sanger Institute for the COVID-19 Genomics UK (COG-UK) Consortium	Jacquelyn Wynn, Mairead Hyland, The Lighthouse Lab in Alderley Park and Alex Alderton, Roberto Amato, Jeffrey Barrett, Sonia Goncalves, Ewan Harrison, David K. Jackson, Ian Johnston, Dominic Kwiatkowski, Cordelia Langford, John Sillitoe on behalf of the Wellcome Sanger Institute COVID-19 Surveillance Team
hCoV-19/England/MILK-2DD5177/2021	EPI_ISL_7677475	2021-12-08	Lighthouse Lab in Milton Keynes	Wellcome Sanger Institute for the COVID-19 Genomics UK (COG-UK) Consortium	The Lighthouse Lab in Milton Keynes and Alex Alderton, Roberto Amato, Jeffrey Barrett, Sonia Goncalves, Ewan Harrison, David K. Jackson, Ian Johnston, Dominic Kwiatkowski, Cordelia Langford, John Sillitoe on behalf of the Wellcome Sanger Institute COVID-19 Surveillance Team
hCoV-19/England/PLYM-2DCBC46/2021	EPI_ISL_7677647	2021-12-08	Lighthouse Laboratory Plymouth	Wellcome Sanger Institute for the COVID-19 Genomics UK (COG-UK) Consortium	Lighthouse Laboratory Plymouth and Alex Alderton, Roberto Amato, Jeffrey Barrett, Sonia Goncalves, Ewan Harrison, David K. Jackson, Ian Johnston, Dominic Kwiatkowski, Cordelia Langford, John Sillitoe on behalf of the Wellcome Sanger Institute COVID-19 Surveillance Team
hCoV-19/Scotland/QEUH-2DC87A2/2021	EPI_ISL_7677782	2021-12-08	Lighthouse Lab in Glasgow	Wellcome Sanger Institute for the COVID-19 Genomics UK (COG-UK) Consortium	Harper VanSteenhouse, Yumi Kasai, David Gray, Carol Clugston, Anna Dominiczak and Alex Alderton, Roberto Amato, Jeffrey Barrett, Sonia Goncalves, Ewan Harrison, David K. Jackson, Ian Johnston, Dominic Kwiatkowski, Cordelia Langford, John Sillitoe on behalf of the Wellcome Sanger Institute COVID-19 Surveillance Team
hCoV-19/England/QEUH-2DC84E7/2021	EPI_ISL_7677818	2021-12-08	Lighthouse Lab in Glasgow	Wellcome Sanger Institute for the COVID-19 Genomics UK (COG-UK) Consortium	Harper VanSteenhouse, Yumi Kasai, David Gray, Carol Clugston, Anna Dominiczak and Alex Alderton, Roberto Amato, Jeffrey Barrett, Sonia Goncalves, Ewan Harrison, David K. Jackson, Ian Johnston, Dominic Kwiatkowski, Cordelia Langford, John Sillitoe on behalf of the Wellcome Sanger Institute COVID-19 Surveillance Team
hCoV-19/England/ALDP-2DC8317/2021	EPI_ISL_7677830	2021-12-08	Lighthouse Lab in Alderley Park	Wellcome Sanger Institute for the COVID-19 Genomics UK (COG-UK) Consortium	Jacquelyn Wynn, Mairead Hyland, The Lighthouse Lab in Alderley Park and Alex Alderton, Roberto Amato, Jeffrey Barrett, Sonia Goncalves, Ewan Harrison, David K. Jackson, Ian Johnston, Dominic Kwiatkowski, Cordelia Langford, John Sillitoe on behalf of the Wellcome Sanger Institute COVID-19 Surveillance Team
hCoV-19/England/QEUH-2DC8A12/2021	EPI_ISL_7677953	2021-12-08	Lighthouse Lab in Glasgow	Wellcome Sanger Institute for the COVID-19 Genomics UK (COG-UK) Consortium	Harper VanSteenhouse, Yumi Kasai, David Gray, Carol Clugston, Anna Dominiczak and Alex Alderton, Roberto Amato, Jeffrey Barrett, Sonia Goncalves, Ewan Harrison, David K. Jackson, Ian Johnston, Dominic Kwiatkowski, Cordelia Langford, John Sillitoe on behalf of the Wellcome Sanger Institute COVID-19 Surveillance Team
hCoV-19/England/ALDP-2DC8274/2021	EPI_ISL_7677955	2021-12-08	Lighthouse Lab in Alderley Park	Wellcome Sanger Institute for the COVID-19 Genomics UK (COG-UK) Consortium	Jacquelyn Wynn, Mairead Hyland, The Lighthouse Lab in Alderley Park and Alex Alderton, Roberto Amato, Jeffrey Barrett, Sonia Goncalves, Ewan Harrison, David K. Jackson, Ian Johnston, Dominic Kwiatkowski, Cordelia Langford, John Sillitoe on behalf of the Wellcome Sanger Institute COVID-19 Surveillance Team
hCoV-19/England/ALDP-2DC8371/2021	EPI_ISL_7677969	2021-12-08	Lighthouse Lab in Alderley Park	Wellcome Sanger Institute for the COVID-19 Genomics UK (COG-UK) Consortium	Jacquelyn Wynn, Mairead Hyland, The Lighthouse Lab in Alderley Park and Alex Alderton, Roberto Amato, Jeffrey Barrett, Sonia Goncalves, Ewan Harrison, David K. Jackson, Ian Johnston, Dominic Kwiatkowski, Cordelia Langford, John Sillitoe on behalf of the Wellcome Sanger Institute COVID-19 Surveillance Team
hCoV-19/Scotland/QEUH-2DC847E/2021	EPI_ISL_7677992	2021-12-08	Lighthouse Lab in Glasgow	Wellcome Sanger Institute for the COVID-19 Genomics UK (COG-UK) Consortium	Harper VanSteenhouse, Yumi Kasai, David Gray, Carol Clugston, Anna Dominiczak and Alex Alderton, Roberto Amato, Jeffrey Barrett, Sonia Goncalves, Ewan Harrison, David K. Jackson, Ian Johnston, Dominic Kwiatkowski, Cordelia Langford, John Sillitoe on behalf of the Wellcome Sanger Institute COVID-19 Surveillance Team
hCoV-19/England/ALDP-2DC7ECC/2021	EPI_ISL_7678046	2021-12-08	Lighthouse Lab in Alderley Park	Wellcome Sanger Institute for the COVID-19 Genomics UK (COG-UK) Consortium	Jacquelyn Wynn, Mairead Hyland, The Lighthouse Lab in Alderley Park and Alex Alderton, Roberto Amato, Jeffrey Barrett, Sonia Goncalves, Ewan Harrison, David K. Jackson, Ian Johnston, Dominic Kwiatkowski, Cordelia Langford, John Sillitoe on behalf of the Wellcome Sanger Institute COVID-19 Surveillance Team
hCoV-19/England/QEUH-2DC8669/2021	EPI_ISL_7678058	2021-12-08	Lighthouse Lab in Glasgow	Wellcome Sanger Institute for the COVID-19 Genomics UK (COG-UK) Consortium	Harper VanSteenhouse, Yumi Kasai, David Gray, Carol Clugston, Anna Dominiczak and Alex Alderton, Roberto Amato, Jeffrey Barrett, Sonia Goncalves, Ewan Harrison, David K. Jackson, Ian Johnston, Dominic Kwiatkowski, Cordelia Langford, John Sillitoe on behalf of the Wellcome Sanger Institute COVID-19 Surveillance Team
hCoV-19/England/ALDP-2DC7F05/2021	EPI_ISL_7678116	2021-12-08	Lighthouse Lab in Alderley Park	Wellcome Sanger Institute for the COVID-19 Genomics UK (COG-UK) Consortium	Jacquelyn Wynn, Mairead Hyland, The Lighthouse Lab in Alderley Park and Alex Alderton, Roberto Amato, Jeffrey Barrett, Sonia Goncalves, Ewan Harrison, David K. Jackson, Ian Johnston, Dominic Kwiatkowski, Cordelia Langford, John Sillitoe on behalf of the Wellcome Sanger Institute COVID-19 Surveillance Team
hCoV-19/Wales/ALDP-2DB9425/2021	EPI_ISL_7678149	2021-12-08	Lighthouse Lab in Alderley Park	Wellcome Sanger Institute for the COVID-19 Genomics UK (COG-UK) Consortium	Jacquelyn Wynn, Mairead Hyland, The Lighthouse Lab in Alderley Park and Alex Alderton, Roberto Amato, Jeffrey Barrett, Sonia Goncalves, Ewan Harrison, David K. Jackson, Ian Johnston, Dominic Kwiatkowski, Cordelia Langford, John Sillitoe on behalf of the Wellcome Sanger Institute COVID-19 Surveillance Team
hCoV-19/England/ALDP-2DB95C8/2021	EPI_ISL_7678171	2021-12-08	Lighthouse Lab in Alderley Park	Wellcome Sanger Institute for the COVID-19 Genomics UK (COG-UK) Consortium	Jacquelyn Wynn, Mairead Hyland, The Lighthouse Lab in Alderley Park and Alex Alderton, Roberto Amato, Jeffrey Barrett, Sonia Goncalves, Ewan Harrison, David K. Jackson, Ian Johnston, Dominic Kwiatkowski, Cordelia Langford, John Sillitoe on behalf of the Wellcome Sanger Institute COVID-19 Surveillance Team
hCoV-19/Scotland/QEUH-2DBA776/2021	EPI_ISL_7678186	2021-12-08	Lighthouse Lab in Glasgow	Wellcome Sanger Institute for the COVID-19 Genomics UK (COG-UK) Consortium	Harper VanSteenhouse, Yumi Kasai, David Gray, Carol Clugston, Anna Dominiczak and Alex Alderton, Roberto Amato, Jeffrey Barrett, Sonia Goncalves, Ewan Harrison, David K. Jackson, Ian Johnston, Dominic Kwiatkowski, Cordelia Langford, John Sillitoe on behalf of the Wellcome Sanger Institute COVID-19 Surveillance Team
hCoV-19/England/ALDP-2DB974A/2021	EPI_ISL_7678200	2021-12-08	Lighthouse Lab in Alderley Park	Wellcome Sanger Institute for the COVID-19 Genomics UK (COG-UK) Consortium	Jacquelyn Wynn, Mairead Hyland, The Lighthouse Lab in Alderley Park and Alex Alderton, Roberto Amato, Jeffrey Barrett, Sonia Goncalves, Ewan Harrison, David K. Jackson, Ian Johnston, Dominic Kwiatkowski, Cordelia Langford, John Sillitoe on behalf of the Wellcome Sanger Institute COVID-19 Surveillance Team
hCoV-19/England/ALDP-2DB963E/2021	EPI_ISL_7678202	2021-12-08	Lighthouse Lab in Alderley Park	Wellcome Sanger Institute for the COVID-19 Genomics UK (COG-UK) Consortium	Jacquelyn Wynn, Mairead Hyland, The Lighthouse Lab in Alderley Park and Alex Alderton, Roberto Amato, Jeffrey Barrett, Sonia Goncalves, Ewan Harrison, David K. Jackson, Ian Johnston, Dominic Kwiatkowski, Cordelia Langford, John Sillitoe on behalf of the Wellcome Sanger Institute COVID-19 Surveillance Team
hCoV-19/England/ALDP-2DB9962/2021	EPI_ISL_7678223	2021-12-08	Lighthouse Lab in Alderley Park	Wellcome Sanger Institute for the COVID-19 Genomics UK (COG-UK) Consortium	Jacquelyn Wynn, Mairead Hyland, The Lighthouse Lab in Alderley Park and Alex Alderton, Roberto Amato, Jeffrey Barrett, Sonia Goncalves, Ewan Harrison, David K. Jackson, Ian Johnston, Dominic Kwiatkowski, Cordelia Langford, John Sillitoe on behalf of the Wellcome Sanger Institute COVID-19 Surveillance Team
hCoV-19/England/QEUH-2DBAA13/2021	EPI_ISL_7678229	2021-12-08	Lighthouse Lab in Glasgow	Wellcome Sanger Institute for the COVID-19 Genomics UK (COG-UK) Consortium	Harper VanSteenhouse, Yumi Kasai, David Gray, Carol Clugston, Anna Dominiczak and Alex Alderton, Roberto Amato, Jeffrey Barrett, Sonia Goncalves, Ewan Harrison, David K. Jackson, Ian Johnston, Dominic Kwiatkowski, Cordelia Langford, John Sillitoe on behalf of the Wellcome Sanger Institute COVID-19 Surveillance Team
hCoV-19/Scotland/QEUH-2DBAA8C/2021	EPI_ISL_7678235	2021-12-08	Lighthouse Lab in Glasgow	Wellcome Sanger Institute for the COVID-19 Genomics UK (COG-UK) Consortium	Harper VanSteenhouse, Yumi Kasai, David Gray, Carol Clugston, Anna Dominiczak and Alex Alderton, Roberto Amato, Jeffrey Barrett, Sonia Goncalves, Ewan Harrison, David K. Jackson, Ian Johnston, Dominic Kwiatkowski, Cordelia Langford, John Sillitoe on behalf of the Wellcome Sanger Institute COVID-19 Surveillance Team
hCoV-19/England/ALDP-2DB95D7/2021	EPI_ISL_7678236	2021-12-08	Lighthouse Lab in Alderley Park	Wellcome Sanger Institute for the COVID-19 Genomics UK (COG-UK) Consortium	Jacquelyn Wynn, Mairead Hyland, The Lighthouse Lab in Alderley Park and Alex Alderton, Roberto Amato, Jeffrey Barrett, Sonia Goncalves, Ewan Harrison, David K. Jackson, Ian Johnston, Dominic Kwiatkowski, Cordelia Langford, John Sillitoe on behalf of the Wellcome Sanger Institute COVID-19 Surveillance Team
hCoV-19/England/ALDP-2DB96C5/2021	EPI_ISL_7678249	2021-12-08	Lighthouse Lab in Alderley Park	Wellcome Sanger Institute for the COVID-19 Genomics UK (COG-UK) Consortium	Jacquelyn Wynn, Mairead Hyland, The Lighthouse Lab in Alderley Park and Alex Alderton, Roberto Amato, Jeffrey Barrett, Sonia Goncalves, Ewan Harrison, David K. Jackson, Ian Johnston, Dominic Kwiatkowski, Cordelia Langford, John Sillitoe on behalf of the Wellcome Sanger Institute COVID-19 Surveillance Team
hCoV-19/England/ALDP-2DB958C/2021	EPI_ISL_7678257	2021-12-08	Lighthouse Lab in Alderley Park	Wellcome Sanger Institute for the COVID-19 Genomics UK (COG-UK) Consortium	Jacquelyn Wynn, Mairead Hyland, The Lighthouse Lab in Alderley Park and Alex Alderton, Roberto Amato, Jeffrey Barrett, Sonia Goncalves, Ewan Harrison, David K. Jackson, Ian Johnston, Dominic Kwiatkowski, Cordelia Langford, John Sillitoe on behalf of the Wellcome Sanger Institute COVID-19 Surveillance Team
hCoV-19/Scotland/QEUH-2DBA864/2021	EPI_ISL_7678281	2021-12-08	Lighthouse Lab in Glasgow	Wellcome Sanger Institute for the COVID-19 Genomics UK (COG-UK) Consortium	Harper VanSteenhouse, Yumi Kasai, David Gray, Carol Clugston, Anna Dominiczak and Alex Alderton, Roberto Amato, Jeffrey Barrett, Sonia Goncalves, Ewan Harrison, David K. Jackson, Ian Johnston, Dominic Kwiatkowski, Cordelia Langford, John Sillitoe on behalf of the Wellcome Sanger Institute COVID-19 Surveillance Team
hCoV-19/England/ALDP-2DB9504/2021	EPI_ISL_7678287	2021-12-08	Lighthouse Lab in Alderley Park	Wellcome Sanger Institute for the COVID-19 Genomics UK (COG-UK) Consortium	Jacquelyn Wynn, Mairead Hyland, The Lighthouse Lab in Alderley Park and Alex Alderton, Roberto Amato, Jeffrey Barrett, Sonia Goncalves, Ewan Harrison, David K. Jackson, Ian Johnston, Dominic Kwiatkowski, Cordelia Langford, John Sillitoe on behalf of the Wellcome Sanger Institute COVID-19 Surveillance Team
hCoV-19/England/ALDP-2DB9777/2021	EPI_ISL_7678295	2021-12-08	Lighthouse Lab in Alderley Park	Wellcome Sanger Institute for the COVID-19 Genomics UK (COG-UK) Consortium	Jacquelyn Wynn, Mairead Hyland, The Lighthouse Lab in Alderley Park and Alex Alderton, Roberto Amato, Jeffrey Barrett, Sonia Goncalves, Ewan Harrison, David K. Jackson, Ian Johnston, Dominic Kwiatkowski, Cordelia Langford, John Sillitoe on behalf of the Wellcome Sanger Institute COVID-19 Surveillance Team
hCoV-19/England/ALDP-2DB9416/2021	EPI_ISL_7678301	2021-12-08	Lighthouse Lab in Alderley Park	Wellcome Sanger Institute for the COVID-19 Genomics UK (COG-UK) Consortium	Jacquelyn Wynn, Mairead Hyland, The Lighthouse Lab in Alderley Park and Alex Alderton, Roberto Amato, Jeffrey Barrett, Sonia Goncalves, Ewan Harrison, David K. Jackson, Ian Johnston, Dominic Kwiatkowski, Cordelia Langford, John Sillitoe on behalf of the Wellcome Sanger Institute COVID-19 Surveillance Team
hCoV-19/Scotland/QEUH-2DBAAE6/2021	EPI_ISL_7678338	2021-12-08	Lighthouse Lab in Glasgow	Wellcome Sanger Institute for the COVID-19 Genomics UK (COG-UK) Consortium	Harper VanSteenhouse, Yumi Kasai, David Gray, Carol Clugston, Anna Dominiczak and Alex Alderton, Roberto Amato, Jeffrey Barrett, Sonia Goncalves, Ewan Harrison, David K. Jackson, Ian Johnston, Dominic Kwiatkowski, Cordelia Langford, John Sillitoe on behalf of the Wellcome Sanger Institute COVID-19 Surveillance Team
hCoV-19/England/QEUH-2DBA679/2021	EPI_ISL_7678415	2021-12-08	Lighthouse Lab in Glasgow	Wellcome Sanger Institute for the COVID-19 Genomics UK (COG-UK) Consortium	Harper VanSteenhouse, Yumi Kasai, David Gray, Carol Clugston, Anna Dominiczak and Alex Alderton, Roberto Amato, Jeffrey Barrett, Sonia Goncalves, Ewan Harrison, David K. Jackson, Ian Johnston, Dominic Kwiatkowski, Cordelia Langford, John Sillitoe on behalf of the Wellcome Sanger Institute COVID-19 Surveillance Team
hCoV-19/England/ALDP-2DB9847/2021	EPI_ISL_7678433	2021-12-08	Lighthouse Lab in Alderley Park	Wellcome Sanger Institute for the COVID-19 Genomics UK (COG-UK) Consortium	Jacquelyn Wynn, Mairead Hyland, The Lighthouse Lab in Alderley Park and Alex Alderton, Roberto Amato, Jeffrey Barrett, Sonia Goncalves, Ewan Harrison, David K. Jackson, Ian Johnston, Dominic Kwiatkowski, Cordelia Langford, John Sillitoe on behalf of the Wellcome Sanger Institute COVID-19 Surveillance Team
hCoV-19/Scotland/QEUH-2DBA837/2021	EPI_ISL_7678472	2021-12-08	Lighthouse Lab in Glasgow	Wellcome Sanger Institute for the COVID-19 Genomics UK (COG-UK) Consortium	Harper VanSteenhouse, Yumi Kasai, David Gray, Carol Clugston, Anna Dominiczak and Alex Alderton, Roberto Amato, Jeffrey Barrett, Sonia Goncalves, Ewan Harrison, David K. Jackson, Ian Johnston, Dominic Kwiatkowski, Cordelia Langford, John Sillitoe on behalf of the Wellcome Sanger Institute COVID-19 Surveillance Team
hCoV-19/Scotland/QEUH-2DBA600/2021	EPI_ISL_7678491	2021-12-08	Lighthouse Lab in Glasgow	Wellcome Sanger Institute for the COVID-19 Genomics UK (COG-UK) Consortium	Harper VanSteenhouse, Yumi Kasai, David Gray, Carol Clugston, Anna Dominiczak and Alex Alderton, Roberto Amato, Jeffrey Barrett, Sonia Goncalves, Ewan Harrison, David K. Jackson, Ian Johnston, Dominic Kwiatkowski, Cordelia Langford, John Sillitoe on behalf of the Wellcome Sanger Institute COVID-19 Surveillance Team
hCoV-19/Scotland/QEUH-2DBC11C/2021	EPI_ISL_7678498	2021-12-08	Lighthouse Lab in Glasgow	Wellcome Sanger Institute for the COVID-19 Genomics UK (COG-UK) Consortium	Harper VanSteenhouse, Yumi Kasai, David Gray, Carol Clugston, Anna Dominiczak and Alex Alderton, Roberto Amato, Jeffrey Barrett, Sonia Goncalves, Ewan Harrison, David K. Jackson, Ian Johnston, Dominic Kwiatkowski, Cordelia Langford, John Sillitoe on behalf of the Wellcome Sanger Institute COVID-19 Surveillance Team
hCoV-19/Scotland/QEUH-2DBD078/2021	EPI_ISL_7678524	2021-12-08	Lighthouse Lab in Glasgow	Wellcome Sanger Institute for the COVID-19 Genomics UK (COG-UK) Consortium	Harper VanSteenhouse, Yumi Kasai, David Gray, Carol Clugston, Anna Dominiczak and Alex Alderton, Roberto Amato, Jeffrey Barrett, Sonia Goncalves, Ewan Harrison, David K. Jackson, Ian Johnston, Dominic Kwiatkowski, Cordelia Langford, John Sillitoe on behalf of the Wellcome Sanger Institute COVID-19 Surveillance Team
hCoV-19/Scotland/QEUH-2DBC219/2021	EPI_ISL_7678538	2021-12-08	Lighthouse Lab in Glasgow	Wellcome Sanger Institute for the COVID-19 Genomics UK (COG-UK) Consortium	Harper VanSteenhouse, Yumi Kasai, David Gray, Carol Clugston, Anna Dominiczak and Alex Alderton, Roberto Amato, Jeffrey Barrett, Sonia Goncalves, Ewan Harrison, David K. Jackson, Ian Johnston, Dominic Kwiatkowski, Cordelia Langford, John Sillitoe on behalf of the Wellcome Sanger Institute COVID-19 Surveillance Team
hCoV-19/Scotland/QEUH-2DBD360/2021	EPI_ISL_7678546	2021-12-08	Lighthouse Lab in Glasgow	Wellcome Sanger Institute for the COVID-19 Genomics UK (COG-UK) Consortium	Harper VanSteenhouse, Yumi Kasai, David Gray, Carol Clugston, Anna Dominiczak and Alex Alderton, Roberto Amato, Jeffrey Barrett, Sonia Goncalves, Ewan Harrison, David K. Jackson, Ian Johnston, Dominic Kwiatkowski, Cordelia Langford, John Sillitoe on behalf of the Wellcome Sanger Institute COVID-19 Surveillance Team
hCoV-19/Scotland/QEUH-2DBCF8B/2021	EPI_ISL_7678549	2021-12-08	Lighthouse Lab in Glasgow	Wellcome Sanger Institute for the COVID-19 Genomics UK (COG-UK) Consortium	Harper VanSteenhouse, Yumi Kasai, David Gray, Carol Clugston, Anna Dominiczak and Alex Alderton, Roberto Amato, Jeffrey Barrett, Sonia Goncalves, Ewan Harrison, David K. Jackson, Ian Johnston, Dominic Kwiatkowski, Cordelia Langford, John Sillitoe on behalf of the Wellcome Sanger Institute COVID-19 Surveillance Team
hCoV-19/Scotland/QEUH-2DBCF9A/2021	EPI_ISL_7678550	2021-12-08	Lighthouse Lab in Glasgow	Wellcome Sanger Institute for the COVID-19 Genomics UK (COG-UK) Consortium	Harper VanSteenhouse, Yumi Kasai, David Gray, Carol Clugston, Anna Dominiczak and Alex Alderton, Roberto Amato, Jeffrey Barrett, Sonia Goncalves, Ewan Harrison, David K. Jackson, Ian Johnston, Dominic Kwiatkowski, Cordelia Langford, John Sillitoe on behalf of the Wellcome Sanger Institute COVID-19 Surveillance Team
hCoV-19/Scotland/QEUH-2DBBCC1/2021	EPI_ISL_7678617	2021-12-08	Lighthouse Lab in Glasgow	Wellcome Sanger Institute for the COVID-19 Genomics UK (COG-UK) Consortium	Harper VanSteenhouse, Yumi Kasai, David Gray, Carol Clugston, Anna Dominiczak and Alex Alderton, Roberto Amato, Jeffrey Barrett, Sonia Goncalves, Ewan Harrison, David K. Jackson, Ian Johnston, Dominic Kwiatkowski, Cordelia Langford, John Sillitoe on behalf of the Wellcome Sanger Institute COVID-19 Surveillance Team
hCoV-19/England/QEUH-2DBC03D/2021	EPI_ISL_7678619	2021-12-08	Lighthouse Lab in Glasgow	Wellcome Sanger Institute for the COVID-19 Genomics UK (COG-UK) Consortium	Harper VanSteenhouse, Yumi Kasai, David Gray, Carol Clugston, Anna Dominiczak and Alex Alderton, Roberto Amato, Jeffrey Barrett, Sonia Goncalves, Ewan Harrison, David K. Jackson, Ian Johnston, Dominic Kwiatkowski, Cordelia Langford, John Sillitoe on behalf of the Wellcome Sanger Institute COVID-19 Surveillance Team
hCoV-19/Scotland/QEUH-2DBD430/2021	EPI_ISL_7678637	2021-12-08	Lighthouse Lab in Glasgow	Wellcome Sanger Institute for the COVID-19 Genomics UK (COG-UK) Consortium	Harper VanSteenhouse, Yumi Kasai, David Gray, Carol Clugston, Anna Dominiczak and Alex Alderton, Roberto Amato, Jeffrey Barrett, Sonia Goncalves, Ewan Harrison, David K. Jackson, Ian Johnston, Dominic Kwiatkowski, Cordelia Langford, John Sillitoe on behalf of the Wellcome Sanger Institute COVID-19 Surveillance Team
hCoV-19/Scotland/QEUH-2DBBEE9/2021	EPI_ISL_7678647	2021-12-08	Lighthouse Lab in Glasgow	Wellcome Sanger Institute for the COVID-19 Genomics UK (COG-UK) Consortium	Harper VanSteenhouse, Yumi Kasai, David Gray, Carol Clugston, Anna Dominiczak and Alex Alderton, Roberto Amato, Jeffrey Barrett, Sonia Goncalves, Ewan Harrison, David K. Jackson, Ian Johnston, Dominic Kwiatkowski, Cordelia Langford, John Sillitoe on behalf of the Wellcome Sanger Institute COVID-19 Surveillance Team
hCoV-19/Scotland/QEUH-2DBC1D0/2021	EPI_ISL_7678656	2021-12-08	Lighthouse Lab in Glasgow	Wellcome Sanger Institute for the COVID-19 Genomics UK (COG-UK) Consortium	Harper VanSteenhouse, Yumi Kasai, David Gray, Carol Clugston, Anna Dominiczak and Alex Alderton, Roberto Amato, Jeffrey Barrett, Sonia Goncalves, Ewan Harrison, David K. Jackson, Ian Johnston, Dominic Kwiatkowski, Cordelia Langford, John Sillitoe on behalf of the Wellcome Sanger Institute COVID-19 Surveillance Team
hCoV-19/Scotland/QEUH-2DBD2BE/2021	EPI_ISL_7678657	2021-12-08	Lighthouse Lab in Glasgow	Wellcome Sanger Institute for the COVID-19 Genomics UK (COG-UK) Consortium	Harper VanSteenhouse, Yumi Kasai, David Gray, Carol Clugston, Anna Dominiczak and Alex Alderton, Roberto Amato, Jeffrey Barrett, Sonia Goncalves, Ewan Harrison, David K. Jackson, Ian Johnston, Dominic Kwiatkowski, Cordelia Langford, John Sillitoe on behalf of the Wellcome Sanger Institute COVID-19 Surveillance Team
hCoV-19/Scotland/QEUH-2DBD2DC/2021	EPI_ISL_7678669	2021-12-08	Lighthouse Lab in Glasgow	Wellcome Sanger Institute for the COVID-19 Genomics UK (COG-UK) Consortium	Harper VanSteenhouse, Yumi Kasai, David Gray, Carol Clugston, Anna Dominiczak and Alex Alderton, Roberto Amato, Jeffrey Barrett, Sonia Goncalves, Ewan Harrison, David K. Jackson, Ian Johnston, Dominic Kwiatkowski, Cordelia Langford, John Sillitoe on behalf of the Wellcome Sanger Institute COVID-19 Surveillance Team
hCoV-19/Scotland/QEUH-2DBD0A5/2021	EPI_ISL_7678671	2021-12-08	Lighthouse Lab in Glasgow	Wellcome Sanger Institute for the COVID-19 Genomics UK (COG-UK) Consortium	Harper VanSteenhouse, Yumi Kasai, David Gray, Carol Clugston, Anna Dominiczak and Alex Alderton, Roberto Amato, Jeffrey Barrett, Sonia Goncalves, Ewan Harrison, David K. Jackson, Ian Johnston, Dominic Kwiatkowski, Cordelia Langford, John Sillitoe on behalf of the Wellcome Sanger Institute COVID-19 Surveillance Team
hCoV-19/Scotland/QEUH-2DBC0A6/2021	EPI_ISL_7678752	2021-12-08	Lighthouse Lab in Glasgow	Wellcome Sanger Institute for the COVID-19 Genomics UK (COG-UK) Consortium	Harper VanSteenhouse, Yumi Kasai, David Gray, Carol Clugston, Anna Dominiczak and Alex Alderton, Roberto Amato, Jeffrey Barrett, Sonia Goncalves, Ewan Harrison, David K. Jackson, Ian Johnston, Dominic Kwiatkowski, Cordelia Langford, John Sillitoe on behalf of the Wellcome Sanger Institute COVID-19 Surveillance Team
hCoV-19/Scotland/QEUH-2DBD3D9/2021	EPI_ISL_7678756	2021-12-08	Lighthouse Lab in Glasgow	Wellcome Sanger Institute for the COVID-19 Genomics UK (COG-UK) Consortium	Harper VanSteenhouse, Yumi Kasai, David Gray, Carol Clugston, Anna Dominiczak and Alex Alderton, Roberto Amato, Jeffrey Barrett, Sonia Goncalves, Ewan Harrison, David K. Jackson, Ian Johnston, Dominic Kwiatkowski, Cordelia Langford, John Sillitoe on behalf of the Wellcome Sanger Institute COVID-19 Surveillance Team
hCoV-19/England/QEUH-2DBBFC8/2021	EPI_ISL_7678762	2021-12-08	Lighthouse Lab in Glasgow	Wellcome Sanger Institute for the COVID-19 Genomics UK (COG-UK) Consortium	Harper VanSteenhouse, Yumi Kasai, David Gray, Carol Clugston, Anna Dominiczak and Alex Alderton, Roberto Amato, Jeffrey Barrett, Sonia Goncalves, Ewan Harrison, David K. Jackson, Ian Johnston, Dominic Kwiatkowski, Cordelia Langford, John Sillitoe on behalf of the Wellcome Sanger Institute COVID-19 Surveillance Team
hCoV-19/Scotland/QEUH-2DBD3CA/2021	EPI_ISL_7678803	2021-12-08	Lighthouse Lab in Glasgow	Wellcome Sanger Institute for the COVID-19 Genomics UK (COG-UK) Consortium	Harper VanSteenhouse, Yumi Kasai, David Gray, Carol Clugston, Anna Dominiczak and Alex Alderton, Roberto Amato, Jeffrey Barrett, Sonia Goncalves, Ewan Harrison, David K. Jackson, Ian Johnston, Dominic Kwiatkowski, Cordelia Langford, John Sillitoe on behalf of the Wellcome Sanger Institute COVID-19 Surveillance Team
hCoV-19/Scotland/QEUH-2DBD324/2021	EPI_ISL_7678818	2021-12-08	Lighthouse Lab in Glasgow	Wellcome Sanger Institute for the COVID-19 Genomics UK (COG-UK) Consortium	Harper VanSteenhouse, Yumi Kasai, David Gray, Carol Clugston, Anna Dominiczak and Alex Alderton, Roberto Amato, Jeffrey Barrett, Sonia Goncalves, Ewan Harrison, David K. Jackson, Ian Johnston, Dominic Kwiatkowski, Cordelia Langford, John Sillitoe on behalf of the Wellcome Sanger Institute COVID-19 Surveillance Team
hCoV-19/England/ALDP-2DC6B4E/2021	EPI_ISL_7679281	2021-12-08	Lighthouse Lab in Alderley Park	Wellcome Sanger Institute for the COVID-19 Genomics UK (COG-UK) Consortium	Jacquelyn Wynn, Mairead Hyland, The Lighthouse Lab in Alderley Park and Alex Alderton, Roberto Amato, Jeffrey Barrett, Sonia Goncalves, Ewan Harrison, David K. Jackson, Ian Johnston, Dominic Kwiatkowski, Cordelia Langford, John Sillitoe on behalf of the Wellcome Sanger Institute COVID-19 Surveillance Team
hCoV-19/England/ALDP-2DC6C5A/2021	EPI_ISL_7679615	2021-12-08	Lighthouse Lab in Alderley Park	Wellcome Sanger Institute for the COVID-19 Genomics UK (COG-UK) Consortium	Jacquelyn Wynn, Mairead Hyland, The Lighthouse Lab in Alderley Park and Alex Alderton, Roberto Amato, Jeffrey Barrett, Sonia Goncalves, Ewan Harrison, David K. Jackson, Ian Johnston, Dominic Kwiatkowski, Cordelia Langford, John Sillitoe on behalf of the Wellcome Sanger Institute COVID-19 Surveillance Team
hCoV-19/England/PLYM-2DB9A14/2021	EPI_ISL_7679747	2021-12-08	Lighthouse Laboratory Plymouth	Wellcome Sanger Institute for the COVID-19 Genomics UK (COG-UK) Consortium	Lighthouse Laboratory Plymouth and Alex Alderton, Roberto Amato, Jeffrey Barrett, Sonia Goncalves, Ewan Harrison, David K. Jackson, Ian Johnston, Dominic Kwiatkowski, Cordelia Langford, John Sillitoe on behalf of the Wellcome Sanger Institute COVID-19 Surveillance Team
hCoV-19/England/BRBR-2DB7384/2021	EPI_ISL_7679806	2021-12-08	Berkshire and Surrey Pathology Services Lighthouse Laboratory	Wellcome Sanger Institute for the COVID-19 Genomics UK (COG-UK) Consortium	Berkshire and Surrey Pathology Services Lighthouse Laboratory and Alex Alderton, Roberto Amato, Jeffrey Barrett, Sonia Goncalves, Ewan Harrison, David K. Jackson, Ian Johnston, Dominic Kwiatkowski, Cordelia Langford, John Sillitoe on behalf of the Wellcome Sanger Institute COVID-19 Surveillance Team
hCoV-19/England/PLYM-2DB9AE7/2021	EPI_ISL_7680074	2021-12-08	Lighthouse Laboratory Plymouth	Wellcome Sanger Institute for the COVID-19 Genomics UK (COG-UK) Consortium	Lighthouse Laboratory Plymouth and Alex Alderton, Roberto Amato, Jeffrey Barrett, Sonia Goncalves, Ewan Harrison, David K. Jackson, Ian Johnston, Dominic Kwiatkowski, Cordelia Langford, John Sillitoe on behalf of the Wellcome Sanger Institute COVID-19 Surveillance Team
hCoV-19/England/PLYM-2DB9ECD/2021	EPI_ISL_7680091	2021-12-08	Lighthouse Laboratory Plymouth	Wellcome Sanger Institute for the COVID-19 Genomics UK (COG-UK) Consortium	Lighthouse Laboratory Plymouth and Alex Alderton, Roberto Amato, Jeffrey Barrett, Sonia Goncalves, Ewan Harrison, David K. Jackson, Ian Johnston, Dominic Kwiatkowski, Cordelia Langford, John Sillitoe on behalf of the Wellcome Sanger Institute COVID-19 Surveillance Team
hCoV-19/England/PLYM-2DC4B9B/2021	EPI_ISL_7680196	2021-12-08	Lighthouse Laboratory Plymouth	Wellcome Sanger Institute for the COVID-19 Genomics UK (COG-UK) Consortium	Lighthouse Laboratory Plymouth and Alex Alderton, Roberto Amato, Jeffrey Barrett, Sonia Goncalves, Ewan Harrison, David K. Jackson, Ian Johnston, Dominic Kwiatkowski, Cordelia Langford, John Sillitoe on behalf of the Wellcome Sanger Institute COVID-19 Surveillance Team
hCoV-19/England/PLYM-2DC49BF/2021	EPI_ISL_7680262	2021-12-08	Lighthouse Laboratory Plymouth	Wellcome Sanger Institute for the COVID-19 Genomics UK (COG-UK) Consortium	Lighthouse Laboratory Plymouth and Alex Alderton, Roberto Amato, Jeffrey Barrett, Sonia Goncalves, Ewan Harrison, David K. Jackson, Ian Johnston, Dominic Kwiatkowski, Cordelia Langford, John Sillitoe on behalf of the Wellcome Sanger Institute COVID-19 Surveillance Team
hCoV-19/England/PLYM-2DBEA79/2021	EPI_ISL_7680286	2021-12-08	Lighthouse Laboratory Plymouth	Wellcome Sanger Institute for the COVID-19 Genomics UK (COG-UK) Consortium	Lighthouse Laboratory Plymouth and Alex Alderton, Roberto Amato, Jeffrey Barrett, Sonia Goncalves, Ewan Harrison, David K. Jackson, Ian Johnston, Dominic Kwiatkowski, Cordelia Langford, John Sillitoe on behalf of the Wellcome Sanger Institute COVID-19 Surveillance Team
hCoV-19/England/PLYM-2DBEB58/2021	EPI_ISL_7680296	2021-12-08	Lighthouse Laboratory Plymouth	Wellcome Sanger Institute for the COVID-19 Genomics UK (COG-UK) Consortium	Lighthouse Laboratory Plymouth and Alex Alderton, Roberto Amato, Jeffrey Barrett, Sonia Goncalves, Ewan Harrison, David K. Jackson, Ian Johnston, Dominic Kwiatkowski, Cordelia Langford, John Sillitoe on behalf of the Wellcome Sanger Institute COVID-19 Surveillance Team
hCoV-19/England/PLYM-2DBEB67/2021	EPI_ISL_7680345	2021-12-08	Lighthouse Laboratory Plymouth	Wellcome Sanger Institute for the COVID-19 Genomics UK (COG-UK) Consortium	Lighthouse Laboratory Plymouth and Alex Alderton, Roberto Amato, Jeffrey Barrett, Sonia Goncalves, Ewan Harrison, David K. Jackson, Ian Johnston, Dominic Kwiatkowski, Cordelia Langford, John Sillitoe on behalf of the Wellcome Sanger Institute COVID-19 Surveillance Team
hCoV-19/England/PLYM-2DBE815/2021	EPI_ISL_7680372	2021-12-08	Lighthouse Laboratory Plymouth	Wellcome Sanger Institute for the COVID-19 Genomics UK (COG-UK) Consortium	Lighthouse Laboratory Plymouth and Alex Alderton, Roberto Amato, Jeffrey Barrett, Sonia Goncalves, Ewan Harrison, David K. Jackson, Ian Johnston, Dominic Kwiatkowski, Cordelia Langford, John Sillitoe on behalf of the Wellcome Sanger Institute COVID-19 Surveillance Team
hCoV-19/England/PLYM-2DBE97C/2021	EPI_ISL_7680376	2021-12-08	Lighthouse Laboratory Plymouth	Wellcome Sanger Institute for the COVID-19 Genomics UK (COG-UK) Consortium	Lighthouse Laboratory Plymouth and Alex Alderton, Roberto Amato, Jeffrey Barrett, Sonia Goncalves, Ewan Harrison, David K. Jackson, Ian Johnston, Dominic Kwiatkowski, Cordelia Langford, John Sillitoe on behalf of the Wellcome Sanger Institute COVID-19 Surveillance Team
hCoV-19/England/PLYM-2DBE833/2021	EPI_ISL_7680478	2021-12-08	Lighthouse Laboratory Plymouth	Wellcome Sanger Institute for the COVID-19 Genomics UK (COG-UK) Consortium	Lighthouse Laboratory Plymouth and Alex Alderton, Roberto Amato, Jeffrey Barrett, Sonia Goncalves, Ewan Harrison, David K. Jackson, Ian Johnston, Dominic Kwiatkowski, Cordelia Langford, John Sillitoe on behalf of the Wellcome Sanger Institute COVID-19 Surveillance Team
hCoV-19/Scotland/QEUH-2DB52F2/2021	EPI_ISL_7680754	2021-12-08	Lighthouse Lab in Glasgow	Wellcome Sanger Institute for the COVID-19 Genomics UK (COG-UK) Consortium	Harper VanSteenhouse, Yumi Kasai, David Gray, Carol Clugston, Anna Dominiczak and Alex Alderton, Roberto Amato, Jeffrey Barrett, Sonia Goncalves, Ewan Harrison, David K. Jackson, Ian Johnston, Dominic Kwiatkowski, Cordelia Langford, John Sillitoe on behalf of the Wellcome Sanger Institute COVID-19 Surveillance Team
hCoV-19/England/ALDP-2DB4730/2021	EPI_ISL_7681411	2021-12-08	Lighthouse Lab in Alderley Park	Wellcome Sanger Institute for the COVID-19 Genomics UK (COG-UK) Consortium	Jacquelyn Wynn, Mairead Hyland, The Lighthouse Lab in Alderley Park and Alex Alderton, Roberto Amato, Jeffrey Barrett, Sonia Goncalves, Ewan Harrison, David K. Jackson, Ian Johnston, Dominic Kwiatkowski, Cordelia Langford, John Sillitoe on behalf of the Wellcome Sanger Institute COVID-19 Surveillance Team
hCoV-19/England/PLYM-2DBC55C/2021	EPI_ISL_7681504	2021-12-08	Lighthouse Laboratory Plymouth	Wellcome Sanger Institute for the COVID-19 Genomics UK (COG-UK) Consortium	Lighthouse Laboratory Plymouth and Alex Alderton, Roberto Amato, Jeffrey Barrett, Sonia Goncalves, Ewan Harrison, David K. Jackson, Ian Johnston, Dominic Kwiatkowski, Cordelia Langford, John Sillitoe on behalf of the Wellcome Sanger Institute COVID-19 Surveillance Team
hCoV-19/England/PLYM-2DBC871/2021	EPI_ISL_7681765	2021-12-08	Lighthouse Laboratory Plymouth	Wellcome Sanger Institute for the COVID-19 Genomics UK (COG-UK) Consortium	Lighthouse Laboratory Plymouth and Alex Alderton, Roberto Amato, Jeffrey Barrett, Sonia Goncalves, Ewan Harrison, David K. Jackson, Ian Johnston, Dominic Kwiatkowski, Cordelia Langford, John Sillitoe on behalf of the Wellcome Sanger Institute COVID-19 Surveillance Team
hCoV-19/England/PLYM-2DBC5D4/2021	EPI_ISL_7681807	2021-12-08	Lighthouse Laboratory Plymouth	Wellcome Sanger Institute for the COVID-19 Genomics UK (COG-UK) Consortium	Lighthouse Laboratory Plymouth and Alex Alderton, Roberto Amato, Jeffrey Barrett, Sonia Goncalves, Ewan Harrison, David K. Jackson, Ian Johnston, Dominic Kwiatkowski, Cordelia Langford, John Sillitoe on behalf of the Wellcome Sanger Institute COVID-19 Surveillance Team
hCoV-19/England/QEUH-2DBF6FC/2021	EPI_ISL_7682145	2021-12-08	Lighthouse Lab in Glasgow	Wellcome Sanger Institute for the COVID-19 Genomics UK (COG-UK) Consortium	Harper VanSteenhouse, Yumi Kasai, David Gray, Carol Clugston, Anna Dominiczak and Alex Alderton, Roberto Amato, Jeffrey Barrett, Sonia Goncalves, Ewan Harrison, David K. Jackson, Ian Johnston, Dominic Kwiatkowski, Cordelia Langford, John Sillitoe on behalf of the Wellcome Sanger Institute COVID-19 Surveillance Team
hCoV-19/Scotland/QEUH-2DBF735/2021	EPI_ISL_7682170	2021-12-08	Lighthouse Lab in Glasgow	Wellcome Sanger Institute for the COVID-19 Genomics UK (COG-UK) Consortium	Harper VanSteenhouse, Yumi Kasai, David Gray, Carol Clugston, Anna Dominiczak and Alex Alderton, Roberto Amato, Jeffrey Barrett, Sonia Goncalves, Ewan Harrison, David K. Jackson, Ian Johnston, Dominic Kwiatkowski, Cordelia Langford, John Sillitoe on behalf of the Wellcome Sanger Institute COVID-19 Surveillance Team
hCoV-19/Scotland/QEUH-2DBF2F8/2021	EPI_ISL_7682259	2021-12-08	Lighthouse Lab in Glasgow	Wellcome Sanger Institute for the COVID-19 Genomics UK (COG-UK) Consortium	Harper VanSteenhouse, Yumi Kasai, David Gray, Carol Clugston, Anna Dominiczak and Alex Alderton, Roberto Amato, Jeffrey Barrett, Sonia Goncalves, Ewan Harrison, David K. Jackson, Ian Johnston, Dominic Kwiatkowski, Cordelia Langford, John Sillitoe on behalf of the Wellcome Sanger Institute COVID-19 Surveillance Team
hCoV-19/Scotland/QEUH-2DBF6CF/2021	EPI_ISL_7682275	2021-12-08	Lighthouse Lab in Glasgow	Wellcome Sanger Institute for the COVID-19 Genomics UK (COG-UK) Consortium	Harper VanSteenhouse, Yumi Kasai, David Gray, Carol Clugston, Anna Dominiczak and Alex Alderton, Roberto Amato, Jeffrey Barrett, Sonia Goncalves, Ewan Harrison, David K. Jackson, Ian Johnston, Dominic Kwiatkowski, Cordelia Langford, John Sillitoe on behalf of the Wellcome Sanger Institute COVID-19 Surveillance Team
hCoV-19/Scotland/QEUH-2DBF43E/2021	EPI_ISL_7682327	2021-12-08	Lighthouse Lab in Glasgow	Wellcome Sanger Institute for the COVID-19 Genomics UK (COG-UK) Consortium	Harper VanSteenhouse, Yumi Kasai, David Gray, Carol Clugston, Anna Dominiczak and Alex Alderton, Roberto Amato, Jeffrey Barrett, Sonia Goncalves, Ewan Harrison, David K. Jackson, Ian Johnston, Dominic Kwiatkowski, Cordelia Langford, John Sillitoe on behalf of the Wellcome Sanger Institute COVID-19 Surveillance Team
hCoV-19/Scotland/QEUH-2DBF60B/2021	EPI_ISL_7682335	2021-12-08	Lighthouse Lab in Glasgow	Wellcome Sanger Institute for the COVID-19 Genomics UK (COG-UK) Consortium	Harper VanSteenhouse, Yumi Kasai, David Gray, Carol Clugston, Anna Dominiczak and Alex Alderton, Roberto Amato, Jeffrey Barrett, Sonia Goncalves, Ewan Harrison, David K. Jackson, Ian Johnston, Dominic Kwiatkowski, Cordelia Langford, John Sillitoe on behalf of the Wellcome Sanger Institute COVID-19 Surveillance Team
hCoV-19/Scotland/QEUH-2DBF270/2021	EPI_ISL_7682369	2021-12-08	Lighthouse Lab in Glasgow	Wellcome Sanger Institute for the COVID-19 Genomics UK (COG-UK) Consortium	Harper VanSteenhouse, Yumi Kasai, David Gray, Carol Clugston, Anna Dominiczak and Alex Alderton, Roberto Amato, Jeffrey Barrett, Sonia Goncalves, Ewan Harrison, David K. Jackson, Ian Johnston, Dominic Kwiatkowski, Cordelia Langford, John Sillitoe on behalf of the Wellcome Sanger Institute COVID-19 Surveillance Team
hCoV-19/Scotland/QEUH-2DBF261/2021	EPI_ISL_7682386	2021-12-08	Lighthouse Lab in Glasgow	Wellcome Sanger Institute for the COVID-19 Genomics UK (COG-UK) Consortium	Harper VanSteenhouse, Yumi Kasai, David Gray, Carol Clugston, Anna Dominiczak and Alex Alderton, Roberto Amato, Jeffrey Barrett, Sonia Goncalves, Ewan Harrison, David K. Jackson, Ian Johnston, Dominic Kwiatkowski, Cordelia Langford, John Sillitoe on behalf of the Wellcome Sanger Institute COVID-19 Surveillance Team
hCoV-19/Scotland/QEUH-2DBF42F/2021	EPI_ISL_7682408	2021-12-08	Lighthouse Lab in Glasgow	Wellcome Sanger Institute for the COVID-19 Genomics UK (COG-UK) Consortium	Harper VanSteenhouse, Yumi Kasai, David Gray, Carol Clugston, Anna Dominiczak and Alex Alderton, Roberto Amato, Jeffrey Barrett, Sonia Goncalves, Ewan Harrison, David K. Jackson, Ian Johnston, Dominic Kwiatkowski, Cordelia Langford, John Sillitoe on behalf of the Wellcome Sanger Institute COVID-19 Surveillance Team
hCoV-19/Scotland/QEUH-2DBF726/2021	EPI_ISL_7682410	2021-12-08	Lighthouse Lab in Glasgow	Wellcome Sanger Institute for the COVID-19 Genomics UK (COG-UK) Consortium	Harper VanSteenhouse, Yumi Kasai, David Gray, Carol Clugston, Anna Dominiczak and Alex Alderton, Roberto Amato, Jeffrey Barrett, Sonia Goncalves, Ewan Harrison, David K. Jackson, Ian Johnston, Dominic Kwiatkowski, Cordelia Langford, John Sillitoe on behalf of the Wellcome Sanger Institute COVID-19 Surveillance Team
hCoV-19/England/BRBR-2DC469A/2021	EPI_ISL_7682459	2021-12-08	Berkshire and Surrey Pathology Services Lighthouse Laboratory	Wellcome Sanger Institute for the COVID-19 Genomics UK (COG-UK) Consortium	Berkshire and Surrey Pathology Services Lighthouse Laboratory and Alex Alderton, Roberto Amato, Jeffrey Barrett, Sonia Goncalves, Ewan Harrison, David K. Jackson, Ian Johnston, Dominic Kwiatkowski, Cordelia Langford, John Sillitoe on behalf of the Wellcome Sanger Institute COVID-19 Surveillance Team
hCoV-19/England/BRBR-2DB57E4/2021	EPI_ISL_7682465	2021-12-08	Berkshire and Surrey Pathology Services Lighthouse Laboratory	Wellcome Sanger Institute for the COVID-19 Genomics UK (COG-UK) Consortium	Berkshire and Surrey Pathology Services Lighthouse Laboratory and Alex Alderton, Roberto Amato, Jeffrey Barrett, Sonia Goncalves, Ewan Harrison, David K. Jackson, Ian Johnston, Dominic Kwiatkowski, Cordelia Langford, John Sillitoe on behalf of the Wellcome Sanger Institute COVID-19 Surveillance Team
hCoV-19/England/BRBR-2DB5623/2021	EPI_ISL_7682467	2021-12-08	Berkshire and Surrey Pathology Services Lighthouse Laboratory	Wellcome Sanger Institute for the COVID-19 Genomics UK (COG-UK) Consortium	Berkshire and Surrey Pathology Services Lighthouse Laboratory and Alex Alderton, Roberto Amato, Jeffrey Barrett, Sonia Goncalves, Ewan Harrison, David K. Jackson, Ian Johnston, Dominic Kwiatkowski, Cordelia Langford, John Sillitoe on behalf of the Wellcome Sanger Institute COVID-19 Surveillance Team
hCoV-19/England/BRBR-2DB54CF/2021	EPI_ISL_7682470	2021-12-08	Berkshire and Surrey Pathology Services Lighthouse Laboratory	Wellcome Sanger Institute for the COVID-19 Genomics UK (COG-UK) Consortium	Berkshire and Surrey Pathology Services Lighthouse Laboratory and Alex Alderton, Roberto Amato, Jeffrey Barrett, Sonia Goncalves, Ewan Harrison, David K. Jackson, Ian Johnston, Dominic Kwiatkowski, Cordelia Langford, John Sillitoe on behalf of the Wellcome Sanger Institute COVID-19 Surveillance Team
hCoV-19/England/BRBR-2DC44BE/2021	EPI_ISL_7682478	2021-12-08	Berkshire and Surrey Pathology Services Lighthouse Laboratory	Wellcome Sanger Institute for the COVID-19 Genomics UK (COG-UK) Consortium	Berkshire and Surrey Pathology Services Lighthouse Laboratory and Alex Alderton, Roberto Amato, Jeffrey Barrett, Sonia Goncalves, Ewan Harrison, David K. Jackson, Ian Johnston, Dominic Kwiatkowski, Cordelia Langford, John Sillitoe on behalf of the Wellcome Sanger Institute COVID-19 Surveillance Team
hCoV-19/England/BRBR-2DC459D/2021	EPI_ISL_7682480	2021-12-08	Berkshire and Surrey Pathology Services Lighthouse Laboratory	Wellcome Sanger Institute for the COVID-19 Genomics UK (COG-UK) Consortium	Berkshire and Surrey Pathology Services Lighthouse Laboratory and Alex Alderton, Roberto Amato, Jeffrey Barrett, Sonia Goncalves, Ewan Harrison, David K. Jackson, Ian Johnston, Dominic Kwiatkowski, Cordelia Langford, John Sillitoe on behalf of the Wellcome Sanger Institute COVID-19 Surveillance Team
hCoV-19/England/BRBR-2DB54FC/2021	EPI_ISL_7682490	2021-12-08	Berkshire and Surrey Pathology Services Lighthouse Laboratory	Wellcome Sanger Institute for the COVID-19 Genomics UK (COG-UK) Consortium	Berkshire and Surrey Pathology Services Lighthouse Laboratory and Alex Alderton, Roberto Amato, Jeffrey Barrett, Sonia Goncalves, Ewan Harrison, David K. Jackson, Ian Johnston, Dominic Kwiatkowski, Cordelia Langford, John Sillitoe on behalf of the Wellcome Sanger Institute COVID-19 Surveillance Team
hCoV-19/England/BRBR-2DB5878/2021	EPI_ISL_7682493	2021-12-08	Berkshire and Surrey Pathology Services Lighthouse Laboratory	Wellcome Sanger Institute for the COVID-19 Genomics UK (COG-UK) Consortium	Berkshire and Surrey Pathology Services Lighthouse Laboratory and Alex Alderton, Roberto Amato, Jeffrey Barrett, Sonia Goncalves, Ewan Harrison, David K. Jackson, Ian Johnston, Dominic Kwiatkowski, Cordelia Langford, John Sillitoe on behalf of the Wellcome Sanger Institute COVID-19 Surveillance Team
hCoV-19/England/BRBR-2DC471F/2021	EPI_ISL_7682496	2021-12-08	Berkshire and Surrey Pathology Services Lighthouse Laboratory	Wellcome Sanger Institute for the COVID-19 Genomics UK (COG-UK) Consortium	Berkshire and Surrey Pathology Services Lighthouse Laboratory and Alex Alderton, Roberto Amato, Jeffrey Barrett, Sonia Goncalves, Ewan Harrison, David K. Jackson, Ian Johnston, Dominic Kwiatkowski, Cordelia Langford, John Sillitoe on behalf of the Wellcome Sanger Institute COVID-19 Surveillance Team
hCoV-19/England/BRBR-2DB57C6/2021	EPI_ISL_7682502	2021-12-08	Berkshire and Surrey Pathology Services Lighthouse Laboratory	Wellcome Sanger Institute for the COVID-19 Genomics UK (COG-UK) Consortium	Berkshire and Surrey Pathology Services Lighthouse Laboratory and Alex Alderton, Roberto Amato, Jeffrey Barrett, Sonia Goncalves, Ewan Harrison, David K. Jackson, Ian Johnston, Dominic Kwiatkowski, Cordelia Langford, John Sillitoe on behalf of the Wellcome Sanger Institute COVID-19 Surveillance Team
hCoV-19/England/BRBR-2DB5605/2021	EPI_ISL_7682503	2021-12-08	Berkshire and Surrey Pathology Services Lighthouse Laboratory	Wellcome Sanger Institute for the COVID-19 Genomics UK (COG-UK) Consortium	Berkshire and Surrey Pathology Services Lighthouse Laboratory and Alex Alderton, Roberto Amato, Jeffrey Barrett, Sonia Goncalves, Ewan Harrison, David K. Jackson, Ian Johnston, Dominic Kwiatkowski, Cordelia Langford, John Sillitoe on behalf of the Wellcome Sanger Institute COVID-19 Surveillance Team
hCoV-19/England/BRBR-2DB5614/2021	EPI_ISL_7682505	2021-12-08	Berkshire and Surrey Pathology Services Lighthouse Laboratory	Wellcome Sanger Institute for the COVID-19 Genomics UK (COG-UK) Consortium	Berkshire and Surrey Pathology Services Lighthouse Laboratory and Alex Alderton, Roberto Amato, Jeffrey Barrett, Sonia Goncalves, Ewan Harrison, David K. Jackson, Ian Johnston, Dominic Kwiatkowski, Cordelia Langford, John Sillitoe on behalf of the Wellcome Sanger Institute COVID-19 Surveillance Team
hCoV-19/England/BRBR-2DB5438/2021	EPI_ISL_7682506	2021-12-08	Berkshire and Surrey Pathology Services Lighthouse Laboratory	Wellcome Sanger Institute for the COVID-19 Genomics UK (COG-UK) Consortium	Berkshire and Surrey Pathology Services Lighthouse Laboratory and Alex Alderton, Roberto Amato, Jeffrey Barrett, Sonia Goncalves, Ewan Harrison, David K. Jackson, Ian Johnston, Dominic Kwiatkowski, Cordelia Langford, John Sillitoe on behalf of the Wellcome Sanger Institute COVID-19 Surveillance Team
hCoV-19/England/BRBR-2DC47E2/2021	EPI_ISL_7682512	2021-12-08	Berkshire and Surrey Pathology Services Lighthouse Laboratory	Wellcome Sanger Institute for the COVID-19 Genomics UK (COG-UK) Consortium	Berkshire and Surrey Pathology Services Lighthouse Laboratory and Alex Alderton, Roberto Amato, Jeffrey Barrett, Sonia Goncalves, Ewan Harrison, David K. Jackson, Ian Johnston, Dominic Kwiatkowski, Cordelia Langford, John Sillitoe on behalf of the Wellcome Sanger Institute COVID-19 Surveillance Team
hCoV-19/England/BRBR-2DB55F9/2021	EPI_ISL_7682516	2021-12-08	Berkshire and Surrey Pathology Services Lighthouse Laboratory	Wellcome Sanger Institute for the COVID-19 Genomics UK (COG-UK) Consortium	Berkshire and Surrey Pathology Services Lighthouse Laboratory and Alex Alderton, Roberto Amato, Jeffrey Barrett, Sonia Goncalves, Ewan Harrison, David K. Jackson, Ian Johnston, Dominic Kwiatkowski, Cordelia Langford, John Sillitoe on behalf of the Wellcome Sanger Institute COVID-19 Surveillance Team
hCoV-19/England/BRBR-2DC483A/2021	EPI_ISL_7682519	2021-12-08	Berkshire and Surrey Pathology Services Lighthouse Laboratory	Wellcome Sanger Institute for the COVID-19 Genomics UK (COG-UK) Consortium	Berkshire and Surrey Pathology Services Lighthouse Laboratory and Alex Alderton, Roberto Amato, Jeffrey Barrett, Sonia Goncalves, Ewan Harrison, David K. Jackson, Ian Johnston, Dominic Kwiatkowski, Cordelia Langford, John Sillitoe on behalf of the Wellcome Sanger Institute COVID-19 Surveillance Team
hCoV-19/England/BRBR-2DC4779/2021	EPI_ISL_7682539	2021-12-08	Berkshire and Surrey Pathology Services Lighthouse Laboratory	Wellcome Sanger Institute for the COVID-19 Genomics UK (COG-UK) Consortium	Berkshire and Surrey Pathology Services Lighthouse Laboratory and Alex Alderton, Roberto Amato, Jeffrey Barrett, Sonia Goncalves, Ewan Harrison, David K. Jackson, Ian Johnston, Dominic Kwiatkowski, Cordelia Langford, John Sillitoe on behalf of the Wellcome Sanger Institute COVID-19 Surveillance Team
hCoV-19/England/BRBR-2DB5571/2021	EPI_ISL_7682543	2021-12-08	Berkshire and Surrey Pathology Services Lighthouse Laboratory	Wellcome Sanger Institute for the COVID-19 Genomics UK (COG-UK) Consortium	Berkshire and Surrey Pathology Services Lighthouse Laboratory and Alex Alderton, Roberto Amato, Jeffrey Barrett, Sonia Goncalves, Ewan Harrison, David K. Jackson, Ian Johnston, Dominic Kwiatkowski, Cordelia Langford, John Sillitoe on behalf of the Wellcome Sanger Institute COVID-19 Surveillance Team
hCoV-19/England/BRBR-2DB5377/2021	EPI_ISL_7682544	2021-12-08	Berkshire and Surrey Pathology Services Lighthouse Laboratory	Wellcome Sanger Institute for the COVID-19 Genomics UK (COG-UK) Consortium	Berkshire and Surrey Pathology Services Lighthouse Laboratory and Alex Alderton, Roberto Amato, Jeffrey Barrett, Sonia Goncalves, Ewan Harrison, David K. Jackson, Ian Johnston, Dominic Kwiatkowski, Cordelia Langford, John Sillitoe on behalf of the Wellcome Sanger Institute COVID-19 Surveillance Team
hCoV-19/England/BRBR-2DB5474/2021	EPI_ISL_7682547	2021-12-08	Berkshire and Surrey Pathology Services Lighthouse Laboratory	Wellcome Sanger Institute for the COVID-19 Genomics UK (COG-UK) Consortium	Berkshire and Surrey Pathology Services Lighthouse Laboratory and Alex Alderton, Roberto Amato, Jeffrey Barrett, Sonia Goncalves, Ewan Harrison, David K. Jackson, Ian Johnston, Dominic Kwiatkowski, Cordelia Langford, John Sillitoe on behalf of the Wellcome Sanger Institute COVID-19 Surveillance Team
hCoV-19/England/BRBR-2DC4973/2021	EPI_ISL_7682550	2021-12-08	Berkshire and Surrey Pathology Services Lighthouse Laboratory	Wellcome Sanger Institute for the COVID-19 Genomics UK (COG-UK) Consortium	Berkshire and Surrey Pathology Services Lighthouse Laboratory and Alex Alderton, Roberto Amato, Jeffrey Barrett, Sonia Goncalves, Ewan Harrison, David K. Jackson, Ian Johnston, Dominic Kwiatkowski, Cordelia Langford, John Sillitoe on behalf of the Wellcome Sanger Institute COVID-19 Surveillance Team
hCoV-19/England/BRBR-2DB580F/2021	EPI_ISL_7682566	2021-12-08	Berkshire and Surrey Pathology Services Lighthouse Laboratory	Wellcome Sanger Institute for the COVID-19 Genomics UK (COG-UK) Consortium	Berkshire and Surrey Pathology Services Lighthouse Laboratory and Alex Alderton, Roberto Amato, Jeffrey Barrett, Sonia Goncalves, Ewan Harrison, David K. Jackson, Ian Johnston, Dominic Kwiatkowski, Cordelia Langford, John Sillitoe on behalf of the Wellcome Sanger Institute COVID-19 Surveillance Team
hCoV-19/England/BRBR-2DC4858/2021	EPI_ISL_7682567	2021-12-08	Berkshire and Surrey Pathology Services Lighthouse Laboratory	Wellcome Sanger Institute for the COVID-19 Genomics UK (COG-UK) Consortium	Berkshire and Surrey Pathology Services Lighthouse Laboratory and Alex Alderton, Roberto Amato, Jeffrey Barrett, Sonia Goncalves, Ewan Harrison, David K. Jackson, Ian Johnston, Dominic Kwiatkowski, Cordelia Langford, John Sillitoe on behalf of the Wellcome Sanger Institute COVID-19 Surveillance Team
hCoV-19/England/BRBR-2DB581E/2021	EPI_ISL_7682569	2021-12-08	Berkshire and Surrey Pathology Services Lighthouse Laboratory	Wellcome Sanger Institute for the COVID-19 Genomics UK (COG-UK) Consortium	Berkshire and Surrey Pathology Services Lighthouse Laboratory and Alex Alderton, Roberto Amato, Jeffrey Barrett, Sonia Goncalves, Ewan Harrison, David K. Jackson, Ian Johnston, Dominic Kwiatkowski, Cordelia Langford, John Sillitoe on behalf of the Wellcome Sanger Institute COVID-19 Surveillance Team
hCoV-19/England/BRBR-2DC48EF/2021	EPI_ISL_7682574	2021-12-08	Berkshire and Surrey Pathology Services Lighthouse Laboratory	Wellcome Sanger Institute for the COVID-19 Genomics UK (COG-UK) Consortium	Berkshire and Surrey Pathology Services Lighthouse Laboratory and Alex Alderton, Roberto Amato, Jeffrey Barrett, Sonia Goncalves, Ewan Harrison, David K. Jackson, Ian Johnston, Dominic Kwiatkowski, Cordelia Langford, John Sillitoe on behalf of the Wellcome Sanger Institute COVID-19 Surveillance Team
hCoV-19/England/BRBR-2DB57D5/2021	EPI_ISL_7682583	2021-12-08	Berkshire and Surrey Pathology Services Lighthouse Laboratory	Wellcome Sanger Institute for the COVID-19 Genomics UK (COG-UK) Consortium	Berkshire and Surrey Pathology Services Lighthouse Laboratory and Alex Alderton, Roberto Amato, Jeffrey Barrett, Sonia Goncalves, Ewan Harrison, David K. Jackson, Ian Johnston, Dominic Kwiatkowski, Cordelia Langford, John Sillitoe on behalf of the Wellcome Sanger Institute COVID-19 Surveillance Team
hCoV-19/England/BRBR-2DB58A5/2021	EPI_ISL_7682588	2021-12-08	Berkshire and Surrey Pathology Services Lighthouse Laboratory	Wellcome Sanger Institute for the COVID-19 Genomics UK (COG-UK) Consortium	Berkshire and Surrey Pathology Services Lighthouse Laboratory and Alex Alderton, Roberto Amato, Jeffrey Barrett, Sonia Goncalves, Ewan Harrison, David K. Jackson, Ian Johnston, Dominic Kwiatkowski, Cordelia Langford, John Sillitoe on behalf of the Wellcome Sanger Institute COVID-19 Surveillance Team
hCoV-19/England/BRBR-2DC4788/2021	EPI_ISL_7682604	2021-12-08	Berkshire and Surrey Pathology Services Lighthouse Laboratory	Wellcome Sanger Institute for the COVID-19 Genomics UK (COG-UK) Consortium	Berkshire and Surrey Pathology Services Lighthouse Laboratory and Alex Alderton, Roberto Amato, Jeffrey Barrett, Sonia Goncalves, Ewan Harrison, David K. Jackson, Ian Johnston, Dominic Kwiatkowski, Cordelia Langford, John Sillitoe on behalf of the Wellcome Sanger Institute COVID-19 Surveillance Team
hCoV-19/England/BRBR-2DB53FF/2021	EPI_ISL_7682623	2021-12-08	Berkshire and Surrey Pathology Services Lighthouse Laboratory	Wellcome Sanger Institute for the COVID-19 Genomics UK (COG-UK) Consortium	Berkshire and Surrey Pathology Services Lighthouse Laboratory and Alex Alderton, Roberto Amato, Jeffrey Barrett, Sonia Goncalves, Ewan Harrison, David K. Jackson, Ian Johnston, Dominic Kwiatkowski, Cordelia Langford, John Sillitoe on behalf of the Wellcome Sanger Institute COVID-19 Surveillance Team
hCoV-19/England/BRBR-2DC4849/2021	EPI_ISL_7682625	2021-12-08	Berkshire and Surrey Pathology Services Lighthouse Laboratory	Wellcome Sanger Institute for the COVID-19 Genomics UK (COG-UK) Consortium	Berkshire and Surrey Pathology Services Lighthouse Laboratory and Alex Alderton, Roberto Amato, Jeffrey Barrett, Sonia Goncalves, Ewan Harrison, David K. Jackson, Ian Johnston, Dominic Kwiatkowski, Cordelia Langford, John Sillitoe on behalf of the Wellcome Sanger Institute COVID-19 Surveillance Team
hCoV-19/England/BRBR-2DC46E5/2021	EPI_ISL_7682630	2021-12-08	Berkshire and Surrey Pathology Services Lighthouse Laboratory	Wellcome Sanger Institute for the COVID-19 Genomics UK (COG-UK) Consortium	Berkshire and Surrey Pathology Services Lighthouse Laboratory and Alex Alderton, Roberto Amato, Jeffrey Barrett, Sonia Goncalves, Ewan Harrison, David K. Jackson, Ian Johnston, Dominic Kwiatkowski, Cordelia Langford, John Sillitoe on behalf of the Wellcome Sanger Institute COVID-19 Surveillance Team
hCoV-19/England/BRBR-2DB583C/2021	EPI_ISL_7682637	2021-12-08	Berkshire and Surrey Pathology Services Lighthouse Laboratory	Wellcome Sanger Institute for the COVID-19 Genomics UK (COG-UK) Consortium	Berkshire and Surrey Pathology Services Lighthouse Laboratory and Alex Alderton, Roberto Amato, Jeffrey Barrett, Sonia Goncalves, Ewan Harrison, David K. Jackson, Ian Johnston, Dominic Kwiatkowski, Cordelia Langford, John Sillitoe on behalf of the Wellcome Sanger Institute COVID-19 Surveillance Team
hCoV-19/England/BRBR-2DB5517/2021	EPI_ISL_7682661	2021-12-08	Berkshire and Surrey Pathology Services Lighthouse Laboratory	Wellcome Sanger Institute for the COVID-19 Genomics UK (COG-UK) Consortium	Berkshire and Surrey Pathology Services Lighthouse Laboratory and Alex Alderton, Roberto Amato, Jeffrey Barrett, Sonia Goncalves, Ewan Harrison, David K. Jackson, Ian Johnston, Dominic Kwiatkowski, Cordelia Langford, John Sillitoe on behalf of the Wellcome Sanger Institute COVID-19 Surveillance Team
hCoV-19/England/BRBR-2DB58B4/2021	EPI_ISL_7682668	2021-12-08	Berkshire and Surrey Pathology Services Lighthouse Laboratory	Wellcome Sanger Institute for the COVID-19 Genomics UK (COG-UK) Consortium	Berkshire and Surrey Pathology Services Lighthouse Laboratory and Alex Alderton, Roberto Amato, Jeffrey Barrett, Sonia Goncalves, Ewan Harrison, David K. Jackson, Ian Johnston, Dominic Kwiatkowski, Cordelia Langford, John Sillitoe on behalf of the Wellcome Sanger Institute COVID-19 Surveillance Team
hCoV-19/England/BRBR-2DB58D2/2021	EPI_ISL_7682676	2021-12-08	Berkshire and Surrey Pathology Services Lighthouse Laboratory	Wellcome Sanger Institute for the COVID-19 Genomics UK (COG-UK) Consortium	Berkshire and Surrey Pathology Services Lighthouse Laboratory and Alex Alderton, Roberto Amato, Jeffrey Barrett, Sonia Goncalves, Ewan Harrison, David K. Jackson, Ian Johnston, Dominic Kwiatkowski, Cordelia Langford, John Sillitoe on behalf of the Wellcome Sanger Institute COVID-19 Surveillance Team
hCoV-19/England/BRBR-2DC4982/2021	EPI_ISL_7682683	2021-12-08	Berkshire and Surrey Pathology Services Lighthouse Laboratory	Wellcome Sanger Institute for the COVID-19 Genomics UK (COG-UK) Consortium	Berkshire and Surrey Pathology Services Lighthouse Laboratory and Alex Alderton, Roberto Amato, Jeffrey Barrett, Sonia Goncalves, Ewan Harrison, David K. Jackson, Ian Johnston, Dominic Kwiatkowski, Cordelia Langford, John Sillitoe on behalf of the Wellcome Sanger Institute COVID-19 Surveillance Team
hCoV-19/England/BRBR-2DB577B/2021	EPI_ISL_7682692	2021-12-08	Berkshire and Surrey Pathology Services Lighthouse Laboratory	Wellcome Sanger Institute for the COVID-19 Genomics UK (COG-UK) Consortium	Berkshire and Surrey Pathology Services Lighthouse Laboratory and Alex Alderton, Roberto Amato, Jeffrey Barrett, Sonia Goncalves, Ewan Harrison, David K. Jackson, Ian Johnston, Dominic Kwiatkowski, Cordelia Langford, John Sillitoe on behalf of the Wellcome Sanger Institute COVID-19 Surveillance Team
hCoV-19/England/BRBR-2DC45BB/2021	EPI_ISL_7682710	2021-12-08	Berkshire and Surrey Pathology Services Lighthouse Laboratory	Wellcome Sanger Institute for the COVID-19 Genomics UK (COG-UK) Consortium	Berkshire and Surrey Pathology Services Lighthouse Laboratory and Alex Alderton, Roberto Amato, Jeffrey Barrett, Sonia Goncalves, Ewan Harrison, David K. Jackson, Ian Johnston, Dominic Kwiatkowski, Cordelia Langford, John Sillitoe on behalf of the Wellcome Sanger Institute COVID-19 Surveillance Team
hCoV-19/England/BRBR-2DB56BA/2021	EPI_ISL_7682719	2021-12-08	Berkshire and Surrey Pathology Services Lighthouse Laboratory	Wellcome Sanger Institute for the COVID-19 Genomics UK (COG-UK) Consortium	Berkshire and Surrey Pathology Services Lighthouse Laboratory and Alex Alderton, Roberto Amato, Jeffrey Barrett, Sonia Goncalves, Ewan Harrison, David K. Jackson, Ian Johnston, Dominic Kwiatkowski, Cordelia Langford, John Sillitoe on behalf of the Wellcome Sanger Institute COVID-19 Surveillance Team
hCoV-19/England/BRBR-2DB5447/2021	EPI_ISL_7682721	2021-12-08	Berkshire and Surrey Pathology Services Lighthouse Laboratory	Wellcome Sanger Institute for the COVID-19 Genomics UK (COG-UK) Consortium	Berkshire and Surrey Pathology Services Lighthouse Laboratory and Alex Alderton, Roberto Amato, Jeffrey Barrett, Sonia Goncalves, Ewan Harrison, David K. Jackson, Ian Johnston, Dominic Kwiatkowski, Cordelia Langford, John Sillitoe on behalf of the Wellcome Sanger Institute COVID-19 Surveillance Team
hCoV-19/England/BRBR-2DB574E/2021	EPI_ISL_7682742	2021-12-08	Berkshire and Surrey Pathology Services Lighthouse Laboratory	Wellcome Sanger Institute for the COVID-19 Genomics UK (COG-UK) Consortium	Berkshire and Surrey Pathology Services Lighthouse Laboratory and Alex Alderton, Roberto Amato, Jeffrey Barrett, Sonia Goncalves, Ewan Harrison, David K. Jackson, Ian Johnston, Dominic Kwiatkowski, Cordelia Langford, John Sillitoe on behalf of the Wellcome Sanger Institute COVID-19 Surveillance Team
hCoV-19/England/MILK-2DB3F75/2021	EPI_ISL_7682755	2021-12-08	Lighthouse Lab in Milton Keynes	Wellcome Sanger Institute for the COVID-19 Genomics UK (COG-UK) Consortium	The Lighthouse Lab in Milton Keynes and Alex Alderton, Roberto Amato, Jeffrey Barrett, Sonia Goncalves, Ewan Harrison, David K. Jackson, Ian Johnston, Dominic Kwiatkowski, Cordelia Langford, John Sillitoe on behalf of the Wellcome Sanger Institute COVID-19 Surveillance Team
hCoV-19/England/BRBR-2DC4612/2021	EPI_ISL_7682757	2021-12-08	Berkshire and Surrey Pathology Services Lighthouse Laboratory	Wellcome Sanger Institute for the COVID-19 Genomics UK (COG-UK) Consortium	Berkshire and Surrey Pathology Services Lighthouse Laboratory and Alex Alderton, Roberto Amato, Jeffrey Barrett, Sonia Goncalves, Ewan Harrison, David K. Jackson, Ian Johnston, Dominic Kwiatkowski, Cordelia Langford, John Sillitoe on behalf of the Wellcome Sanger Institute COVID-19 Surveillance Team
hCoV-19/England/BRBR-2DB57F3/2021	EPI_ISL_7682765	2021-12-08	Berkshire and Surrey Pathology Services Lighthouse Laboratory	Wellcome Sanger Institute for the COVID-19 Genomics UK (COG-UK) Consortium	Berkshire and Surrey Pathology Services Lighthouse Laboratory and Alex Alderton, Roberto Amato, Jeffrey Barrett, Sonia Goncalves, Ewan Harrison, David K. Jackson, Ian Johnston, Dominic Kwiatkowski, Cordelia Langford, John Sillitoe on behalf of the Wellcome Sanger Institute COVID-19 Surveillance Team
hCoV-19/England/BRBR-2DC467C/2021	EPI_ISL_7682767	2021-12-08	Berkshire and Surrey Pathology Services Lighthouse Laboratory	Wellcome Sanger Institute for the COVID-19 Genomics UK (COG-UK) Consortium	Berkshire and Surrey Pathology Services Lighthouse Laboratory and Alex Alderton, Roberto Amato, Jeffrey Barrett, Sonia Goncalves, Ewan Harrison, David K. Jackson, Ian Johnston, Dominic Kwiatkowski, Cordelia Langford, John Sillitoe on behalf of the Wellcome Sanger Institute COVID-19 Surveillance Team
hCoV-19/England/BRBR-2DB56C9/2021	EPI_ISL_7682768	2021-12-08	Berkshire and Surrey Pathology Services Lighthouse Laboratory	Wellcome Sanger Institute for the COVID-19 Genomics UK (COG-UK) Consortium	Berkshire and Surrey Pathology Services Lighthouse Laboratory and Alex Alderton, Roberto Amato, Jeffrey Barrett, Sonia Goncalves, Ewan Harrison, David K. Jackson, Ian Johnston, Dominic Kwiatkowski, Cordelia Langford, John Sillitoe on behalf of the Wellcome Sanger Institute COVID-19 Surveillance Team
hCoV-19/England/BRBR-2DB53D1/2021	EPI_ISL_7682769	2021-12-08	Berkshire and Surrey Pathology Services Lighthouse Laboratory	Wellcome Sanger Institute for the COVID-19 Genomics UK (COG-UK) Consortium	Berkshire and Surrey Pathology Services Lighthouse Laboratory and Alex Alderton, Roberto Amato, Jeffrey Barrett, Sonia Goncalves, Ewan Harrison, David K. Jackson, Ian Johnston, Dominic Kwiatkowski, Cordelia Langford, John Sillitoe on behalf of the Wellcome Sanger Institute COVID-19 Surveillance Team
hCoV-19/England/BRBR-2DB53A4/2021	EPI_ISL_7682780	2021-12-08	Berkshire and Surrey Pathology Services Lighthouse Laboratory	Wellcome Sanger Institute for the COVID-19 Genomics UK (COG-UK) Consortium	Berkshire and Surrey Pathology Services Lighthouse Laboratory and Alex Alderton, Roberto Amato, Jeffrey Barrett, Sonia Goncalves, Ewan Harrison, David K. Jackson, Ian Johnston, Dominic Kwiatkowski, Cordelia Langford, John Sillitoe on behalf of the Wellcome Sanger Institute COVID-19 Surveillance Team
hCoV-19/England/BRBR-2DB56E7/2021	EPI_ISL_7682787	2021-12-08	Berkshire and Surrey Pathology Services Lighthouse Laboratory	Wellcome Sanger Institute for the COVID-19 Genomics UK (COG-UK) Consortium	Berkshire and Surrey Pathology Services Lighthouse Laboratory and Alex Alderton, Roberto Amato, Jeffrey Barrett, Sonia Goncalves, Ewan Harrison, David K. Jackson, Ian Johnston, Dominic Kwiatkowski, Cordelia Langford, John Sillitoe on behalf of the Wellcome Sanger Institute COVID-19 Surveillance Team
hCoV-19/USA/LA-EVTL9494/2021	EPI_ISL_7691667	2021-12-08	Louisiana Office of Public Heath Laboratory	LSUHS Emerging Viral Threat Laboratory	Rona S. Scott, Gregory L. Ware, Alexander Mijalis, Adrian Almodovar, Jeremy P. Kamil, Jennifer L. Carroll, Maarten Van Diest, Andrew D. Yurochko, Christopher G. Kevil, John A. Vanchiere, Krista Queen
hCoV-19/USA/LA-EVTL9496/2021	EPI_ISL_7691671	2021-12-08	Louisiana Office of Public Heath Laboratory	LSUHS Emerging Viral Threat Laboratory	Rona S. Scott, Gregory L. Ware, Alexander Mijalis, Adrian Almodovar, Jeremy P. Kamil, Jennifer L. Carroll, Maarten Van Diest, Andrew D. Yurochko, Christopher G. Kevil, John A. Vanchiere, Krista Queen
hCoV-19/USA/LA-EVTL9497/2021	EPI_ISL_7691673	2021-12-08	Louisiana Office of Public Heath Laboratory	LSUHS Emerging Viral Threat Laboratory	Rona S. Scott, Gregory L. Ware, Alexander Mijalis, Adrian Almodovar, Jeremy P. Kamil, Jennifer L. Carroll, Maarten Van Diest, Andrew D. Yurochko, Christopher G. Kevil, John A. Vanchiere, Krista Queen
hCoV-19/USA/AZ-ASU27050/2021	EPI_ISL_7696363	2021-12-08	Arizona State University	Arizona State University	Rabia Maqsood, Matthew F. Smith, Regan A. Sullins, LaRinda A. Holland, Steven C. Holland, Nathaniel Johnson, Joshua LaBaer, Vel Murugan, Efrem S. Lim
hCoV-19/USA/AZ-ASU27224/2021	EPI_ISL_7696371	2021-12-08	Arizona State University	Arizona State University	Rabia Maqsood, Matthew F. Smith, Regan A. Sullins, LaRinda A. Holland, Steven C. Holland, Nathaniel Johnson, Joshua LaBaer, Vel Murugan, Efrem S. Lim
hCoV-19/USA/AZ-ASU27207/2021	EPI_ISL_7696381	2021-12-08	Arizona State University	Arizona State University	Rabia Maqsood, Matthew F. Smith, Regan A. Sullins, LaRinda A. Holland, Steven C. Holland, Nathaniel Johnson, Joshua LaBaer, Vel Murugan, Efrem S. Lim
hCoV-19/USA/AZ-ASU27134/2021	EPI_ISL_7696383	2021-12-08	Arizona State University	Arizona State University	Rabia Maqsood, Matthew F. Smith, Regan A. Sullins, LaRinda A. Holland, Steven C. Holland, Nathaniel Johnson, Joshua LaBaer, Vel Murugan, Efrem S. Lim
hCoV-19/USA/AZ-ASU27074/2021	EPI_ISL_7696386	2021-12-08	Arizona State University	Arizona State University	Rabia Maqsood, Matthew F. Smith, Regan A. Sullins, LaRinda A. Holland, Steven C. Holland, Nathaniel Johnson, Joshua LaBaer, Vel Murugan, Efrem S. Lim
hCoV-19/Norway/Ahus-2454/2021	EPI_ISL_7697744	2021-12-08	Dept. of Microbiology and Infection Control, Akershus University Hospital HF	Dept. of Microbiology and Infection Control, Akershus University Hospital HF	Hege Vangstein Aamot, Alexander Hesselberg LÃ¸vestad
hCoV-19/Norway/Ahus-2455/2021	EPI_ISL_7697746	2021-12-08	Dept. of Microbiology and Infection Control, Akershus University Hospital HF	Dept. of Microbiology and Infection Control, Akershus University Hospital HF	Hege Vangstein Aamot, Alexander Hesselberg LÃ¸vestad
hCoV-19/Norway/Ahus-2472/2021	EPI_ISL_7697788	2021-12-08	Dept. of Microbiology and Infection Control, Akershus University Hospital HF	Dept. of Microbiology and Infection Control, Akershus University Hospital HF	Hege Vangstein Aamot, Alexander Hesselberg LÃ¸vestad
hCoV-19/Norway/Ahus-2476/2021	EPI_ISL_7697798	2021-12-08	Dept. of Microbiology and Infection Control, Akershus University Hospital HF	Dept. of Microbiology and Infection Control, Akershus University Hospital HF	Hege Vangstein Aamot, Alexander Hesselberg LÃ¸vestad
hCoV-19/Norway/Ahus-2479/2021	EPI_ISL_7697805	2021-12-08	Dept. of Microbiology and Infection Control, Akershus University Hospital HF	Dept. of Microbiology and Infection Control, Akershus University Hospital HF	Hege Vangstein Aamot, Alexander Hesselberg LÃ¸vestad
hCoV-19/Norway/Ahus-2482/2021	EPI_ISL_7697814	2021-12-08	Dept. of Microbiology and Infection Control, Akershus University Hospital HF	Dept. of Microbiology and Infection Control, Akershus University Hospital HF	Hege Vangstein Aamot, Alexander Hesselberg LÃ¸vestad
hCoV-19/Norway/Ahus-2485/2021	EPI_ISL_7697822	2021-12-08	Dept. of Microbiology and Infection Control, Akershus University Hospital HF	Dept. of Microbiology and Infection Control, Akershus University Hospital HF	Hege Vangstein Aamot, Alexander Hesselberg LÃ¸vestad
hCoV-19/Brazil/SP-HIAE-ID1027/2021	EPI_ISL_7699349	2021-12-08	LATE - LaboratÃ³rio de TÃ©cnicas Especiais - Hospital Israelita Albert Einstein	LATE - LaboratÃ³rio de TÃ©cnicas Especiais - Hospital Israelita Albert Einstein	Deyvid Amgarten, Fernanda de Mello Malta, Raquel Riyuzo, Ana Paula Moreira Salles, Luiz Vicente Rizzo, Pedro Henrique Sebe Rodrigues, Alexandre Hideaki Takara, Anelisie da Silva Santos, Erick Gustavo Dorlass, Marcio Anunciacao Menezes, JoÃ£o Renato Rebello Pinho
hCoV-19/Brazil/SP-HIAE-ID1028/2021	EPI_ISL_7699351	2021-12-08	LATE - LaboratÃ³rio de TÃ©cnicas Especiais - Hospital Israelita Albert Einstein	LATE - LaboratÃ³rio de TÃ©cnicas Especiais - Hospital Israelita Albert Einstein	Deyvid Amgarten, Fernanda de Mello Malta, Raquel Riyuzo, Ana Paula Moreira Salles, Luiz Vicente Rizzo, Pedro Henrique Sebe Rodrigues, Alexandre Hideaki Takara, Anelisie da Silva Santos, Erick Gustavo Dorlass, Marcio Anunciacao Menezes, JoÃ£o Renato Rebello Pinho
hCoV-19/USA/SC-MUSC-05047/2021	EPI_ISL_7707657	2021-12-08	MUSC Molecular Pathology Laboratory	MUSC Molecular Pathology Laboratory	Julie W. Hirschhorn, W. Bailey Glen Jr, Dariusz Pytel, Jaclyn Dunne, Kristen Maurer, Jim Madory, Scott Curry, Frederick S. Nolte
hCoV-19/Switzerland/ZH-Risch-21C1002426/2021	EPI_ISL_7710457	2021-12-08	Dr. Risch Ostschweiz AG	Dr Risch Laboratory	Nadia Wohlwend, Faina Wehrli, Dominique Fabien Hilti, Sinem Kas, Martin Risch, Thomas Bodmer, Lorenz Risch
hCoV-19/England/MILK-2DEFB03/2021	EPI_ISL_7717903	2021-12-08	Lighthouse Lab in Milton Keynes	Wellcome Sanger Institute for the COVID-19 Genomics UK (COG-UK) Consortium	The Lighthouse Lab in Milton Keynes and Alex Alderton, Roberto Amato, Jeffrey Barrett, Sonia Goncalves, Ewan Harrison, David K. Jackson, Ian Johnston, Dominic Kwiatkowski, Cordelia Langford, John Sillitoe on behalf of the Wellcome Sanger Institute COVID-19 Surveillance Team
hCoV-19/England/MILK-2DEFECE/2021	EPI_ISL_7717907	2021-12-08	Lighthouse Lab in Milton Keynes	Wellcome Sanger Institute for the COVID-19 Genomics UK (COG-UK) Consortium	The Lighthouse Lab in Milton Keynes and Alex Alderton, Roberto Amato, Jeffrey Barrett, Sonia Goncalves, Ewan Harrison, David K. Jackson, Ian Johnston, Dominic Kwiatkowski, Cordelia Langford, John Sillitoe on behalf of the Wellcome Sanger Institute COVID-19 Surveillance Team
hCoV-19/England/MILK-2DEF9EB/2021	EPI_ISL_7717932	2021-12-08	Lighthouse Lab in Milton Keynes	Wellcome Sanger Institute for the COVID-19 Genomics UK (COG-UK) Consortium	The Lighthouse Lab in Milton Keynes and Alex Alderton, Roberto Amato, Jeffrey Barrett, Sonia Goncalves, Ewan Harrison, David K. Jackson, Ian Johnston, Dominic Kwiatkowski, Cordelia Langford, John Sillitoe on behalf of the Wellcome Sanger Institute COVID-19 Surveillance Team
hCoV-19/England/MILK-2DEF972/2021	EPI_ISL_7717978	2021-12-08	Lighthouse Lab in Milton Keynes	Wellcome Sanger Institute for the COVID-19 Genomics UK (COG-UK) Consortium	The Lighthouse Lab in Milton Keynes and Alex Alderton, Roberto Amato, Jeffrey Barrett, Sonia Goncalves, Ewan Harrison, David K. Jackson, Ian Johnston, Dominic Kwiatkowski, Cordelia Langford, John Sillitoe on behalf of the Wellcome Sanger Institute COVID-19 Surveillance Team
hCoV-19/England/MILK-2DEFD49/2021	EPI_ISL_7718022	2021-12-08	Lighthouse Lab in Milton Keynes	Wellcome Sanger Institute for the COVID-19 Genomics UK (COG-UK) Consortium	The Lighthouse Lab in Milton Keynes and Alex Alderton, Roberto Amato, Jeffrey Barrett, Sonia Goncalves, Ewan Harrison, David K. Jackson, Ian Johnston, Dominic Kwiatkowski, Cordelia Langford, John Sillitoe on behalf of the Wellcome Sanger Institute COVID-19 Surveillance Team
hCoV-19/England/MILK-2DEFDEF/2021	EPI_ISL_7718040	2021-12-08	Lighthouse Lab in Milton Keynes	Wellcome Sanger Institute for the COVID-19 Genomics UK (COG-UK) Consortium	The Lighthouse Lab in Milton Keynes and Alex Alderton, Roberto Amato, Jeffrey Barrett, Sonia Goncalves, Ewan Harrison, David K. Jackson, Ian Johnston, Dominic Kwiatkowski, Cordelia Langford, John Sillitoe on behalf of the Wellcome Sanger Institute COVID-19 Surveillance Team
hCoV-19/England/MILK-2DEE0E7/2021	EPI_ISL_7718046	2021-12-08	Lighthouse Lab in Milton Keynes	Wellcome Sanger Institute for the COVID-19 Genomics UK (COG-UK) Consortium	The Lighthouse Lab in Milton Keynes and Alex Alderton, Roberto Amato, Jeffrey Barrett, Sonia Goncalves, Ewan Harrison, David K. Jackson, Ian Johnston, Dominic Kwiatkowski, Cordelia Langford, John Sillitoe on behalf of the Wellcome Sanger Institute COVID-19 Surveillance Team
hCoV-19/England/MILK-2DEFC00/2021	EPI_ISL_7718084	2021-12-08	Lighthouse Lab in Milton Keynes	Wellcome Sanger Institute for the COVID-19 Genomics UK (COG-UK) Consortium	The Lighthouse Lab in Milton Keynes and Alex Alderton, Roberto Amato, Jeffrey Barrett, Sonia Goncalves, Ewan Harrison, David K. Jackson, Ian Johnston, Dominic Kwiatkowski, Cordelia Langford, John Sillitoe on behalf of the Wellcome Sanger Institute COVID-19 Surveillance Team
hCoV-19/England/MILK-2DEF954/2021	EPI_ISL_7718096	2021-12-08	Lighthouse Lab in Milton Keynes	Wellcome Sanger Institute for the COVID-19 Genomics UK (COG-UK) Consortium	The Lighthouse Lab in Milton Keynes and Alex Alderton, Roberto Amato, Jeffrey Barrett, Sonia Goncalves, Ewan Harrison, David K. Jackson, Ian Johnston, Dominic Kwiatkowski, Cordelia Langford, John Sillitoe on behalf of the Wellcome Sanger Institute COVID-19 Surveillance Team
hCoV-19/England/MILK-2DEFC79/2021	EPI_ISL_7718104	2021-12-08	Lighthouse Lab in Milton Keynes	Wellcome Sanger Institute for the COVID-19 Genomics UK (COG-UK) Consortium	The Lighthouse Lab in Milton Keynes and Alex Alderton, Roberto Amato, Jeffrey Barrett, Sonia Goncalves, Ewan Harrison, David K. Jackson, Ian Johnston, Dominic Kwiatkowski, Cordelia Langford, John Sillitoe on behalf of the Wellcome Sanger Institute COVID-19 Surveillance Team
hCoV-19/England/MILK-2DEFC1F/2021	EPI_ISL_7718109	2021-12-08	Lighthouse Lab in Milton Keynes	Wellcome Sanger Institute for the COVID-19 Genomics UK (COG-UK) Consortium	The Lighthouse Lab in Milton Keynes and Alex Alderton, Roberto Amato, Jeffrey Barrett, Sonia Goncalves, Ewan Harrison, David K. Jackson, Ian Johnston, Dominic Kwiatkowski, Cordelia Langford, John Sillitoe on behalf of the Wellcome Sanger Institute COVID-19 Surveillance Team
hCoV-19/England/MILK-2DEE09C/2021	EPI_ISL_7718127	2021-12-08	Lighthouse Lab in Milton Keynes	Wellcome Sanger Institute for the COVID-19 Genomics UK (COG-UK) Consortium	The Lighthouse Lab in Milton Keynes and Alex Alderton, Roberto Amato, Jeffrey Barrett, Sonia Goncalves, Ewan Harrison, David K. Jackson, Ian Johnston, Dominic Kwiatkowski, Cordelia Langford, John Sillitoe on behalf of the Wellcome Sanger Institute COVID-19 Surveillance Team
hCoV-19/England/MILK-2DEFE91/2021	EPI_ISL_7718132	2021-12-08	Lighthouse Lab in Milton Keynes	Wellcome Sanger Institute for the COVID-19 Genomics UK (COG-UK) Consortium	The Lighthouse Lab in Milton Keynes and Alex Alderton, Roberto Amato, Jeffrey Barrett, Sonia Goncalves, Ewan Harrison, David K. Jackson, Ian Johnston, Dominic Kwiatkowski, Cordelia Langford, John Sillitoe on behalf of the Wellcome Sanger Institute COVID-19 Surveillance Team
hCoV-19/England/MILK-2DEF9AF/2021	EPI_ISL_7718138	2021-12-08	Lighthouse Lab in Milton Keynes	Wellcome Sanger Institute for the COVID-19 Genomics UK (COG-UK) Consortium	The Lighthouse Lab in Milton Keynes and Alex Alderton, Roberto Amato, Jeffrey Barrett, Sonia Goncalves, Ewan Harrison, David K. Jackson, Ian Johnston, Dominic Kwiatkowski, Cordelia Langford, John Sillitoe on behalf of the Wellcome Sanger Institute COVID-19 Surveillance Team
hCoV-19/England/MILK-2DEFD58/2021	EPI_ISL_7718161	2021-12-08	Lighthouse Lab in Milton Keynes	Wellcome Sanger Institute for the COVID-19 Genomics UK (COG-UK) Consortium	The Lighthouse Lab in Milton Keynes and Alex Alderton, Roberto Amato, Jeffrey Barrett, Sonia Goncalves, Ewan Harrison, David K. Jackson, Ian Johnston, Dominic Kwiatkowski, Cordelia Langford, John Sillitoe on behalf of the Wellcome Sanger Institute COVID-19 Surveillance Team
hCoV-19/England/MILK-2DEFB4F/2021	EPI_ISL_7718166	2021-12-08	Lighthouse Lab in Milton Keynes	Wellcome Sanger Institute for the COVID-19 Genomics UK (COG-UK) Consortium	The Lighthouse Lab in Milton Keynes and Alex Alderton, Roberto Amato, Jeffrey Barrett, Sonia Goncalves, Ewan Harrison, David K. Jackson, Ian Johnston, Dominic Kwiatkowski, Cordelia Langford, John Sillitoe on behalf of the Wellcome Sanger Institute COVID-19 Surveillance Team
hCoV-19/England/MILK-2DEE102/2021	EPI_ISL_7718172	2021-12-08	Lighthouse Lab in Milton Keynes	Wellcome Sanger Institute for the COVID-19 Genomics UK (COG-UK) Consortium	The Lighthouse Lab in Milton Keynes and Alex Alderton, Roberto Amato, Jeffrey Barrett, Sonia Goncalves, Ewan Harrison, David K. Jackson, Ian Johnston, Dominic Kwiatkowski, Cordelia Langford, John Sillitoe on behalf of the Wellcome Sanger Institute COVID-19 Surveillance Team
hCoV-19/England/MILK-2DEF9FA/2021	EPI_ISL_7718190	2021-12-08	Lighthouse Lab in Milton Keynes	Wellcome Sanger Institute for the COVID-19 Genomics UK (COG-UK) Consortium	The Lighthouse Lab in Milton Keynes and Alex Alderton, Roberto Amato, Jeffrey Barrett, Sonia Goncalves, Ewan Harrison, David K. Jackson, Ian Johnston, Dominic Kwiatkowski, Cordelia Langford, John Sillitoe on behalf of the Wellcome Sanger Institute COVID-19 Surveillance Team
hCoV-19/England/MILK-2DEFACA/2021	EPI_ISL_7718200	2021-12-08	Lighthouse Lab in Milton Keynes	Wellcome Sanger Institute for the COVID-19 Genomics UK (COG-UK) Consortium	The Lighthouse Lab in Milton Keynes and Alex Alderton, Roberto Amato, Jeffrey Barrett, Sonia Goncalves, Ewan Harrison, David K. Jackson, Ian Johnston, Dominic Kwiatkowski, Cordelia Langford, John Sillitoe on behalf of the Wellcome Sanger Institute COVID-19 Surveillance Team
hCoV-19/England/MILK-2DEFC4C/2021	EPI_ISL_7718214	2021-12-08	Lighthouse Lab in Milton Keynes	Wellcome Sanger Institute for the COVID-19 Genomics UK (COG-UK) Consortium	The Lighthouse Lab in Milton Keynes and Alex Alderton, Roberto Amato, Jeffrey Barrett, Sonia Goncalves, Ewan Harrison, David K. Jackson, Ian Johnston, Dominic Kwiatkowski, Cordelia Langford, John Sillitoe on behalf of the Wellcome Sanger Institute COVID-19 Surveillance Team
hCoV-19/England/MILK-2DEFB5E/2021	EPI_ISL_7718217	2021-12-08	Lighthouse Lab in Milton Keynes	Wellcome Sanger Institute for the COVID-19 Genomics UK (COG-UK) Consortium	The Lighthouse Lab in Milton Keynes and Alex Alderton, Roberto Amato, Jeffrey Barrett, Sonia Goncalves, Ewan Harrison, David K. Jackson, Ian Johnston, Dominic Kwiatkowski, Cordelia Langford, John Sillitoe on behalf of the Wellcome Sanger Institute COVID-19 Surveillance Team
hCoV-19/England/MILK-2DEFBF4/2021	EPI_ISL_7718231	2021-12-08	Lighthouse Lab in Milton Keynes	Wellcome Sanger Institute for the COVID-19 Genomics UK (COG-UK) Consortium	The Lighthouse Lab in Milton Keynes and Alex Alderton, Roberto Amato, Jeffrey Barrett, Sonia Goncalves, Ewan Harrison, David K. Jackson, Ian Johnston, Dominic Kwiatkowski, Cordelia Langford, John Sillitoe on behalf of the Wellcome Sanger Institute COVID-19 Surveillance Team
hCoV-19/England/MILK-2DF6495/2021	EPI_ISL_7718241	2021-12-08	Lighthouse Lab in Milton Keynes	Wellcome Sanger Institute for the COVID-19 Genomics UK (COG-UK) Consortium	The Lighthouse Lab in Milton Keynes and Alex Alderton, Roberto Amato, Jeffrey Barrett, Sonia Goncalves, Ewan Harrison, David K. Jackson, Ian Johnston, Dominic Kwiatkowski, Cordelia Langford, John Sillitoe on behalf of the Wellcome Sanger Institute COVID-19 Surveillance Team
hCoV-19/England/MILK-2DF6389/2021	EPI_ISL_7718291	2021-12-08	Lighthouse Lab in Milton Keynes	Wellcome Sanger Institute for the COVID-19 Genomics UK (COG-UK) Consortium	The Lighthouse Lab in Milton Keynes and Alex Alderton, Roberto Amato, Jeffrey Barrett, Sonia Goncalves, Ewan Harrison, David K. Jackson, Ian Johnston, Dominic Kwiatkowski, Cordelia Langford, John Sillitoe on behalf of the Wellcome Sanger Institute COVID-19 Surveillance Team
hCoV-19/England/MILK-2DF6714/2021	EPI_ISL_7718293	2021-12-08	Lighthouse Lab in Milton Keynes	Wellcome Sanger Institute for the COVID-19 Genomics UK (COG-UK) Consortium	The Lighthouse Lab in Milton Keynes and Alex Alderton, Roberto Amato, Jeffrey Barrett, Sonia Goncalves, Ewan Harrison, David K. Jackson, Ian Johnston, Dominic Kwiatkowski, Cordelia Langford, John Sillitoe on behalf of the Wellcome Sanger Institute COVID-19 Surveillance Team
hCoV-19/England/MILK-2DF65ED/2021	EPI_ISL_7718375	2021-12-08	Lighthouse Lab in Milton Keynes	Wellcome Sanger Institute for the COVID-19 Genomics UK (COG-UK) Consortium	The Lighthouse Lab in Milton Keynes and Alex Alderton, Roberto Amato, Jeffrey Barrett, Sonia Goncalves, Ewan Harrison, David K. Jackson, Ian Johnston, Dominic Kwiatkowski, Cordelia Langford, John Sillitoe on behalf of the Wellcome Sanger Institute COVID-19 Surveillance Team
hCoV-19/England/MILK-2DF6635/2021	EPI_ISL_7718386	2021-12-08	Lighthouse Lab in Milton Keynes	Wellcome Sanger Institute for the COVID-19 Genomics UK (COG-UK) Consortium	The Lighthouse Lab in Milton Keynes and Alex Alderton, Roberto Amato, Jeffrey Barrett, Sonia Goncalves, Ewan Harrison, David K. Jackson, Ian Johnston, Dominic Kwiatkowski, Cordelia Langford, John Sillitoe on behalf of the Wellcome Sanger Institute COVID-19 Surveillance Team
hCoV-19/England/MILK-2DF6477/2021	EPI_ISL_7718392	2021-12-08	Lighthouse Lab in Milton Keynes	Wellcome Sanger Institute for the COVID-19 Genomics UK (COG-UK) Consortium	The Lighthouse Lab in Milton Keynes and Alex Alderton, Roberto Amato, Jeffrey Barrett, Sonia Goncalves, Ewan Harrison, David K. Jackson, Ian Johnston, Dominic Kwiatkowski, Cordelia Langford, John Sillitoe on behalf of the Wellcome Sanger Institute COVID-19 Surveillance Team
hCoV-19/England/MILK-2DF6459/2021	EPI_ISL_7718412	2021-12-08	Lighthouse Lab in Milton Keynes	Wellcome Sanger Institute for the COVID-19 Genomics UK (COG-UK) Consortium	The Lighthouse Lab in Milton Keynes and Alex Alderton, Roberto Amato, Jeffrey Barrett, Sonia Goncalves, Ewan Harrison, David K. Jackson, Ian Johnston, Dominic Kwiatkowski, Cordelia Langford, John Sillitoe on behalf of the Wellcome Sanger Institute COVID-19 Surveillance Team
hCoV-19/England/MILK-2DF679C/2021	EPI_ISL_7718428	2021-12-08	Lighthouse Lab in Milton Keynes	Wellcome Sanger Institute for the COVID-19 Genomics UK (COG-UK) Consortium	The Lighthouse Lab in Milton Keynes and Alex Alderton, Roberto Amato, Jeffrey Barrett, Sonia Goncalves, Ewan Harrison, David K. Jackson, Ian Johnston, Dominic Kwiatkowski, Cordelia Langford, John Sillitoe on behalf of the Wellcome Sanger Institute COVID-19 Surveillance Team
hCoV-19/England/MILK-2DF6705/2021	EPI_ISL_7718431	2021-12-08	Lighthouse Lab in Milton Keynes	Wellcome Sanger Institute for the COVID-19 Genomics UK (COG-UK) Consortium	The Lighthouse Lab in Milton Keynes and Alex Alderton, Roberto Amato, Jeffrey Barrett, Sonia Goncalves, Ewan Harrison, David K. Jackson, Ian Johnston, Dominic Kwiatkowski, Cordelia Langford, John Sillitoe on behalf of the Wellcome Sanger Institute COVID-19 Surveillance Team
hCoV-19/England/MILK-2DF6565/2021	EPI_ISL_7718462	2021-12-08	Lighthouse Lab in Milton Keynes	Wellcome Sanger Institute for the COVID-19 Genomics UK (COG-UK) Consortium	The Lighthouse Lab in Milton Keynes and Alex Alderton, Roberto Amato, Jeffrey Barrett, Sonia Goncalves, Ewan Harrison, David K. Jackson, Ian Johnston, Dominic Kwiatkowski, Cordelia Langford, John Sillitoe on behalf of the Wellcome Sanger Institute COVID-19 Surveillance Team
hCoV-19/England/MILK-2DF6662/2021	EPI_ISL_7718488	2021-12-08	Lighthouse Lab in Milton Keynes	Wellcome Sanger Institute for the COVID-19 Genomics UK (COG-UK) Consortium	The Lighthouse Lab in Milton Keynes and Alex Alderton, Roberto Amato, Jeffrey Barrett, Sonia Goncalves, Ewan Harrison, David K. Jackson, Ian Johnston, Dominic Kwiatkowski, Cordelia Langford, John Sillitoe on behalf of the Wellcome Sanger Institute COVID-19 Surveillance Team
hCoV-19/England/MILK-2DF684E/2021	EPI_ISL_7718540	2021-12-08	Lighthouse Lab in Milton Keynes	Wellcome Sanger Institute for the COVID-19 Genomics UK (COG-UK) Consortium	The Lighthouse Lab in Milton Keynes and Alex Alderton, Roberto Amato, Jeffrey Barrett, Sonia Goncalves, Ewan Harrison, David K. Jackson, Ian Johnston, Dominic Kwiatkowski, Cordelia Langford, John Sillitoe on behalf of the Wellcome Sanger Institute COVID-19 Surveillance Team
hCoV-19/England/MILK-2DF677E/2021	EPI_ISL_7718551	2021-12-08	Lighthouse Lab in Milton Keynes	Wellcome Sanger Institute for the COVID-19 Genomics UK (COG-UK) Consortium	The Lighthouse Lab in Milton Keynes and Alex Alderton, Roberto Amato, Jeffrey Barrett, Sonia Goncalves, Ewan Harrison, David K. Jackson, Ian Johnston, Dominic Kwiatkowski, Cordelia Langford, John Sillitoe on behalf of the Wellcome Sanger Institute COVID-19 Surveillance Team
hCoV-19/England/MILK-2DF335F/2021	EPI_ISL_7718627	2021-12-08	Lighthouse Lab in Milton Keynes	Wellcome Sanger Institute for the COVID-19 Genomics UK (COG-UK) Consortium	The Lighthouse Lab in Milton Keynes and Alex Alderton, Roberto Amato, Jeffrey Barrett, Sonia Goncalves, Ewan Harrison, David K. Jackson, Ian Johnston, Dominic Kwiatkowski, Cordelia Langford, John Sillitoe on behalf of the Wellcome Sanger Institute COVID-19 Surveillance Team
hCoV-19/England/MILK-2DF2E5F/2021	EPI_ISL_7718674	2021-12-08	Lighthouse Lab in Milton Keynes	Wellcome Sanger Institute for the COVID-19 Genomics UK (COG-UK) Consortium	The Lighthouse Lab in Milton Keynes and Alex Alderton, Roberto Amato, Jeffrey Barrett, Sonia Goncalves, Ewan Harrison, David K. Jackson, Ian Johnston, Dominic Kwiatkowski, Cordelia Langford, John Sillitoe on behalf of the Wellcome Sanger Institute COVID-19 Surveillance Team
hCoV-19/England/MILK-2DF5645/2021	EPI_ISL_7718710	2021-12-08	Lighthouse Lab in Milton Keynes	Wellcome Sanger Institute for the COVID-19 Genomics UK (COG-UK) Consortium	The Lighthouse Lab in Milton Keynes and Alex Alderton, Roberto Amato, Jeffrey Barrett, Sonia Goncalves, Ewan Harrison, David K. Jackson, Ian Johnston, Dominic Kwiatkowski, Cordelia Langford, John Sillitoe on behalf of the Wellcome Sanger Institute COVID-19 Surveillance Team
hCoV-19/England/MILK-2DF5636/2021	EPI_ISL_7718716	2021-12-08	Lighthouse Lab in Milton Keynes	Wellcome Sanger Institute for the COVID-19 Genomics UK (COG-UK) Consortium	The Lighthouse Lab in Milton Keynes and Alex Alderton, Roberto Amato, Jeffrey Barrett, Sonia Goncalves, Ewan Harrison, David K. Jackson, Ian Johnston, Dominic Kwiatkowski, Cordelia Langford, John Sillitoe on behalf of the Wellcome Sanger Institute COVID-19 Surveillance Team
hCoV-19/England/MILK-2DF5575/2021	EPI_ISL_7718724	2021-12-08	Lighthouse Lab in Milton Keynes	Wellcome Sanger Institute for the COVID-19 Genomics UK (COG-UK) Consortium	The Lighthouse Lab in Milton Keynes and Alex Alderton, Roberto Amato, Jeffrey Barrett, Sonia Goncalves, Ewan Harrison, David K. Jackson, Ian Johnston, Dominic Kwiatkowski, Cordelia Langford, John Sillitoe on behalf of the Wellcome Sanger Institute COVID-19 Surveillance Team
hCoV-19/England/MILK-2DF5566/2021	EPI_ISL_7718799	2021-12-08	Lighthouse Lab in Milton Keynes	Wellcome Sanger Institute for the COVID-19 Genomics UK (COG-UK) Consortium	The Lighthouse Lab in Milton Keynes and Alex Alderton, Roberto Amato, Jeffrey Barrett, Sonia Goncalves, Ewan Harrison, David K. Jackson, Ian Johnston, Dominic Kwiatkowski, Cordelia Langford, John Sillitoe on behalf of the Wellcome Sanger Institute COVID-19 Surveillance Team
hCoV-19/England/MILK-2DF2E8C/2021	EPI_ISL_7718818	2021-12-08	Lighthouse Lab in Milton Keynes	Wellcome Sanger Institute for the COVID-19 Genomics UK (COG-UK) Consortium	The Lighthouse Lab in Milton Keynes and Alex Alderton, Roberto Amato, Jeffrey Barrett, Sonia Goncalves, Ewan Harrison, David K. Jackson, Ian Johnston, Dominic Kwiatkowski, Cordelia Langford, John Sillitoe on behalf of the Wellcome Sanger Institute COVID-19 Surveillance Team
hCoV-19/England/MILK-2DF5584/2021	EPI_ISL_7718820	2021-12-08	Lighthouse Lab in Milton Keynes	Wellcome Sanger Institute for the COVID-19 Genomics UK (COG-UK) Consortium	The Lighthouse Lab in Milton Keynes and Alex Alderton, Roberto Amato, Jeffrey Barrett, Sonia Goncalves, Ewan Harrison, David K. Jackson, Ian Johnston, Dominic Kwiatkowski, Cordelia Langford, John Sillitoe on behalf of the Wellcome Sanger Institute COVID-19 Surveillance Team
hCoV-19/England/MILK-2DF5144/2021	EPI_ISL_7718827	2021-12-08	Lighthouse Lab in Milton Keynes	Wellcome Sanger Institute for the COVID-19 Genomics UK (COG-UK) Consortium	The Lighthouse Lab in Milton Keynes and Alex Alderton, Roberto Amato, Jeffrey Barrett, Sonia Goncalves, Ewan Harrison, David K. Jackson, Ian Johnston, Dominic Kwiatkowski, Cordelia Langford, John Sillitoe on behalf of the Wellcome Sanger Institute COVID-19 Surveillance Team
hCoV-19/England/MILK-2DF2E9B/2021	EPI_ISL_7718901	2021-12-08	Lighthouse Lab in Milton Keynes	Wellcome Sanger Institute for the COVID-19 Genomics UK (COG-UK) Consortium	The Lighthouse Lab in Milton Keynes and Alex Alderton, Roberto Amato, Jeffrey Barrett, Sonia Goncalves, Ewan Harrison, David K. Jackson, Ian Johnston, Dominic Kwiatkowski, Cordelia Langford, John Sillitoe on behalf of the Wellcome Sanger Institute COVID-19 Surveillance Team
hCoV-19/England/MILK-2DF51EA/2021	EPI_ISL_7718933	2021-12-08	Lighthouse Lab in Milton Keynes	Wellcome Sanger Institute for the COVID-19 Genomics UK (COG-UK) Consortium	The Lighthouse Lab in Milton Keynes and Alex Alderton, Roberto Amato, Jeffrey Barrett, Sonia Goncalves, Ewan Harrison, David K. Jackson, Ian Johnston, Dominic Kwiatkowski, Cordelia Langford, John Sillitoe on behalf of the Wellcome Sanger Institute COVID-19 Surveillance Team
hCoV-19/England/MILK-2DF1870/2021	EPI_ISL_7719040	2021-12-08	Lighthouse Lab in Milton Keynes	Wellcome Sanger Institute for the COVID-19 Genomics UK (COG-UK) Consortium	The Lighthouse Lab in Milton Keynes and Alex Alderton, Roberto Amato, Jeffrey Barrett, Sonia Goncalves, Ewan Harrison, David K. Jackson, Ian Johnston, Dominic Kwiatkowski, Cordelia Langford, John Sillitoe on behalf of the Wellcome Sanger Institute COVID-19 Surveillance Team
hCoV-19/England/MILK-2DF1728/2021	EPI_ISL_7719046	2021-12-08	Lighthouse Lab in Milton Keynes	Wellcome Sanger Institute for the COVID-19 Genomics UK (COG-UK) Consortium	The Lighthouse Lab in Milton Keynes and Alex Alderton, Roberto Amato, Jeffrey Barrett, Sonia Goncalves, Ewan Harrison, David K. Jackson, Ian Johnston, Dominic Kwiatkowski, Cordelia Langford, John Sillitoe on behalf of the Wellcome Sanger Institute COVID-19 Surveillance Team
hCoV-19/England/MILK-2DF1B95/2021	EPI_ISL_7719091	2021-12-08	Lighthouse Lab in Milton Keynes	Wellcome Sanger Institute for the COVID-19 Genomics UK (COG-UK) Consortium	The Lighthouse Lab in Milton Keynes and Alex Alderton, Roberto Amato, Jeffrey Barrett, Sonia Goncalves, Ewan Harrison, David K. Jackson, Ian Johnston, Dominic Kwiatkowski, Cordelia Langford, John Sillitoe on behalf of the Wellcome Sanger Institute COVID-19 Surveillance Team
hCoV-19/England/MILK-2DF19F5/2021	EPI_ISL_7719128	2021-12-08	Lighthouse Lab in Milton Keynes	Wellcome Sanger Institute for the COVID-19 Genomics UK (COG-UK) Consortium	The Lighthouse Lab in Milton Keynes and Alex Alderton, Roberto Amato, Jeffrey Barrett, Sonia Goncalves, Ewan Harrison, David K. Jackson, Ian Johnston, Dominic Kwiatkowski, Cordelia Langford, John Sillitoe on behalf of the Wellcome Sanger Institute COVID-19 Surveillance Team
hCoV-19/England/MILK-2DF1AE3/2021	EPI_ISL_7719159	2021-12-08	Lighthouse Lab in Milton Keynes	Wellcome Sanger Institute for the COVID-19 Genomics UK (COG-UK) Consortium	The Lighthouse Lab in Milton Keynes and Alex Alderton, Roberto Amato, Jeffrey Barrett, Sonia Goncalves, Ewan Harrison, David K. Jackson, Ian Johnston, Dominic Kwiatkowski, Cordelia Langford, John Sillitoe on behalf of the Wellcome Sanger Institute COVID-19 Surveillance Team
hCoV-19/England/MILK-2DFD917/2021	EPI_ISL_7719293	2021-12-08	Lighthouse Lab in Milton Keynes	Wellcome Sanger Institute for the COVID-19 Genomics UK (COG-UK) Consortium	The Lighthouse Lab in Milton Keynes and Alex Alderton, Roberto Amato, Jeffrey Barrett, Sonia Goncalves, Ewan Harrison, David K. Jackson, Ian Johnston, Dominic Kwiatkowski, Cordelia Langford, John Sillitoe on behalf of the Wellcome Sanger Institute COVID-19 Surveillance Team
hCoV-19/England/MILK-2DFD935/2021	EPI_ISL_7719347	2021-12-08	Lighthouse Lab in Milton Keynes	Wellcome Sanger Institute for the COVID-19 Genomics UK (COG-UK) Consortium	The Lighthouse Lab in Milton Keynes and Alex Alderton, Roberto Amato, Jeffrey Barrett, Sonia Goncalves, Ewan Harrison, David K. Jackson, Ian Johnston, Dominic Kwiatkowski, Cordelia Langford, John Sillitoe on behalf of the Wellcome Sanger Institute COVID-19 Surveillance Team
hCoV-19/England/LSPA-2DFAB6F/2021	EPI_ISL_7719655	2021-12-08	Rosalind Franklin Laboratory	Wellcome Sanger Institute for the COVID-19 Genomics UK (COG-UK) Consortium	Donald Fraser, Suki Lee, Rob Howes, The Rosalind Franklin Laboratory and Alex Alderton, Roberto Amato, Jeffrey Barrett, Sonia Goncalves, Ewan Harrison, David K. Jackson, Ian Johnston, Dominic Kwiatkowski, Cordelia Langford, John Sillitoe on behalf of the Wellcome Sanger Institute COVID-19 Surveillance Team
hCoV-19/England/ALDP-2DFA938/2021	EPI_ISL_7719668	2021-12-08	Lighthouse Lab in Alderley Park	Wellcome Sanger Institute for the COVID-19 Genomics UK (COG-UK) Consortium	Jacquelyn Wynn, Mairead Hyland, The Lighthouse Lab in Alderley Park and Alex Alderton, Roberto Amato, Jeffrey Barrett, Sonia Goncalves, Ewan Harrison, David K. Jackson, Ian Johnston, Dominic Kwiatkowski, Cordelia Langford, John Sillitoe on behalf of the Wellcome Sanger Institute COVID-19 Surveillance Team
hCoV-19/England/HSLL-2DFA9DE/2021	EPI_ISL_7719676	2021-12-08	Health Services Laboratories	Wellcome Sanger Institute for the COVID-19 Genomics UK (COG-UK) Consortium	Health Services Laboratories and Alex Alderton, Roberto Amato, Jeffrey Barrett, Sonia Goncalves, Ewan Harrison, David K. Jackson, Ian Johnston, Dominic Kwiatkowski, Cordelia Langford, John Sillitoe on behalf of the Wellcome Sanger Institute COVID-19 Surveillance Team
hCoV-19/England/HSLL-2DFAA08/2021	EPI_ISL_7719683	2021-12-08	Health Services Laboratories	Wellcome Sanger Institute for the COVID-19 Genomics UK (COG-UK) Consortium	Health Services Laboratories and Alex Alderton, Roberto Amato, Jeffrey Barrett, Sonia Goncalves, Ewan Harrison, David K. Jackson, Ian Johnston, Dominic Kwiatkowski, Cordelia Langford, John Sillitoe on behalf of the Wellcome Sanger Institute COVID-19 Surveillance Team
hCoV-19/England/BRBR-2DFB17B/2021	EPI_ISL_7719685	2021-12-08	Berkshire and Surrey Pathology Services Lighthouse Laboratory	Wellcome Sanger Institute for the COVID-19 Genomics UK (COG-UK) Consortium	Berkshire and Surrey Pathology Services Lighthouse Laboratory and Alex Alderton, Roberto Amato, Jeffrey Barrett, Sonia Goncalves, Ewan Harrison, David K. Jackson, Ian Johnston, Dominic Kwiatkowski, Cordelia Langford, John Sillitoe on behalf of the Wellcome Sanger Institute COVID-19 Surveillance Team
hCoV-19/England/ALDP-2DFA73E/2021	EPI_ISL_7719693	2021-12-08	Lighthouse Lab in Alderley Park	Wellcome Sanger Institute for the COVID-19 Genomics UK (COG-UK) Consortium	Jacquelyn Wynn, Mairead Hyland, The Lighthouse Lab in Alderley Park and Alex Alderton, Roberto Amato, Jeffrey Barrett, Sonia Goncalves, Ewan Harrison, David K. Jackson, Ian Johnston, Dominic Kwiatkowski, Cordelia Langford, John Sillitoe on behalf of the Wellcome Sanger Institute COVID-19 Surveillance Team
hCoV-19/England/ALDP-2DFA5E9/2021	EPI_ISL_7719749	2021-12-08	Lighthouse Lab in Alderley Park	Wellcome Sanger Institute for the COVID-19 Genomics UK (COG-UK) Consortium	Jacquelyn Wynn, Mairead Hyland, The Lighthouse Lab in Alderley Park and Alex Alderton, Roberto Amato, Jeffrey Barrett, Sonia Goncalves, Ewan Harrison, David K. Jackson, Ian Johnston, Dominic Kwiatkowski, Cordelia Langford, John Sillitoe on behalf of the Wellcome Sanger Institute COVID-19 Surveillance Team
hCoV-19/England/HSLL-2DFAA53/2021	EPI_ISL_7719752	2021-12-08	Health Services Laboratories	Wellcome Sanger Institute for the COVID-19 Genomics UK (COG-UK) Consortium	Health Services Laboratories and Alex Alderton, Roberto Amato, Jeffrey Barrett, Sonia Goncalves, Ewan Harrison, David K. Jackson, Ian Johnston, Dominic Kwiatkowski, Cordelia Langford, John Sillitoe on behalf of the Wellcome Sanger Institute COVID-19 Surveillance Team
hCoV-19/England/ALDP-2DFA40A/2021	EPI_ISL_7719770	2021-12-08	Lighthouse Lab in Alderley Park	Wellcome Sanger Institute for the COVID-19 Genomics UK (COG-UK) Consortium	Jacquelyn Wynn, Mairead Hyland, The Lighthouse Lab in Alderley Park and Alex Alderton, Roberto Amato, Jeffrey Barrett, Sonia Goncalves, Ewan Harrison, David K. Jackson, Ian Johnston, Dominic Kwiatkowski, Cordelia Langford, John Sillitoe on behalf of the Wellcome Sanger Institute COVID-19 Surveillance Team
hCoV-19/England/ALDP-2DFA3B2/2021	EPI_ISL_7719784	2021-12-08	Lighthouse Lab in Alderley Park	Wellcome Sanger Institute for the COVID-19 Genomics UK (COG-UK) Consortium	Jacquelyn Wynn, Mairead Hyland, The Lighthouse Lab in Alderley Park and Alex Alderton, Roberto Amato, Jeffrey Barrett, Sonia Goncalves, Ewan Harrison, David K. Jackson, Ian Johnston, Dominic Kwiatkowski, Cordelia Langford, John Sillitoe on behalf of the Wellcome Sanger Institute COVID-19 Surveillance Team
hCoV-19/England/HSLL-2DFAAF9/2021	EPI_ISL_7719785	2021-12-08	Health Services Laboratories	Wellcome Sanger Institute for the COVID-19 Genomics UK (COG-UK) Consortium	Health Services Laboratories and Alex Alderton, Roberto Amato, Jeffrey Barrett, Sonia Goncalves, Ewan Harrison, David K. Jackson, Ian Johnston, Dominic Kwiatkowski, Cordelia Langford, John Sillitoe on behalf of the Wellcome Sanger Institute COVID-19 Surveillance Team
hCoV-19/England/ALDP-2DFA74D/2021	EPI_ISL_7719832	2021-12-08	Lighthouse Lab in Alderley Park	Wellcome Sanger Institute for the COVID-19 Genomics UK (COG-UK) Consortium	Jacquelyn Wynn, Mairead Hyland, The Lighthouse Lab in Alderley Park and Alex Alderton, Roberto Amato, Jeffrey Barrett, Sonia Goncalves, Ewan Harrison, David K. Jackson, Ian Johnston, Dominic Kwiatkowski, Cordelia Langford, John Sillitoe on behalf of the Wellcome Sanger Institute COVID-19 Surveillance Team
hCoV-19/England/HSLL-2DFA992/2021	EPI_ISL_7719838	2021-12-08	Health Services Laboratories	Wellcome Sanger Institute for the COVID-19 Genomics UK (COG-UK) Consortium	Health Services Laboratories and Alex Alderton, Roberto Amato, Jeffrey Barrett, Sonia Goncalves, Ewan Harrison, David K. Jackson, Ian Johnston, Dominic Kwiatkowski, Cordelia Langford, John Sillitoe on behalf of the Wellcome Sanger Institute COVID-19 Surveillance Team
hCoV-19/England/BRBR-2DFB885/2021	EPI_ISL_7719918	2021-12-08	Berkshire and Surrey Pathology Services Lighthouse Laboratory	Wellcome Sanger Institute for the COVID-19 Genomics UK (COG-UK) Consortium	Berkshire and Surrey Pathology Services Lighthouse Laboratory and Alex Alderton, Roberto Amato, Jeffrey Barrett, Sonia Goncalves, Ewan Harrison, David K. Jackson, Ian Johnston, Dominic Kwiatkowski, Cordelia Langford, John Sillitoe on behalf of the Wellcome Sanger Institute COVID-19 Surveillance Team
hCoV-19/England/ALDP-2DFBC98/2021	EPI_ISL_7720113	2021-12-08	Lighthouse Lab in Alderley Park	Wellcome Sanger Institute for the COVID-19 Genomics UK (COG-UK) Consortium	Jacquelyn Wynn, Mairead Hyland, The Lighthouse Lab in Alderley Park and Alex Alderton, Roberto Amato, Jeffrey Barrett, Sonia Goncalves, Ewan Harrison, David K. Jackson, Ian Johnston, Dominic Kwiatkowski, Cordelia Langford, John Sillitoe on behalf of the Wellcome Sanger Institute COVID-19 Surveillance Team
hCoV-19/England/BRBR-2DF8387/2021	EPI_ISL_7720131	2021-12-08	Berkshire and Surrey Pathology Services Lighthouse Laboratory	Wellcome Sanger Institute for the COVID-19 Genomics UK (COG-UK) Consortium	Berkshire and Surrey Pathology Services Lighthouse Laboratory and Alex Alderton, Roberto Amato, Jeffrey Barrett, Sonia Goncalves, Ewan Harrison, David K. Jackson, Ian Johnston, Dominic Kwiatkowski, Cordelia Langford, John Sillitoe on behalf of the Wellcome Sanger Institute COVID-19 Surveillance Team
hCoV-19/England/BRBR-2DF818D/2021	EPI_ISL_7720136	2021-12-08	Berkshire and Surrey Pathology Services Lighthouse Laboratory	Wellcome Sanger Institute for the COVID-19 Genomics UK (COG-UK) Consortium	Berkshire and Surrey Pathology Services Lighthouse Laboratory and Alex Alderton, Roberto Amato, Jeffrey Barrett, Sonia Goncalves, Ewan Harrison, David K. Jackson, Ian Johnston, Dominic Kwiatkowski, Cordelia Langford, John Sillitoe on behalf of the Wellcome Sanger Institute COVID-19 Surveillance Team
hCoV-19/England/HSLL-2DF85BE/2021	EPI_ISL_7720152	2021-12-08	Health Services Laboratories	Wellcome Sanger Institute for the COVID-19 Genomics UK (COG-UK) Consortium	Health Services Laboratories and Alex Alderton, Roberto Amato, Jeffrey Barrett, Sonia Goncalves, Ewan Harrison, David K. Jackson, Ian Johnston, Dominic Kwiatkowski, Cordelia Langford, John Sillitoe on behalf of the Wellcome Sanger Institute COVID-19 Surveillance Team
hCoV-19/England/ALDP-2DF7F57/2021	EPI_ISL_7720154	2021-12-08	Lighthouse Lab in Alderley Park	Wellcome Sanger Institute for the COVID-19 Genomics UK (COG-UK) Consortium	Jacquelyn Wynn, Mairead Hyland, The Lighthouse Lab in Alderley Park and Alex Alderton, Roberto Amato, Jeffrey Barrett, Sonia Goncalves, Ewan Harrison, David K. Jackson, Ian Johnston, Dominic Kwiatkowski, Cordelia Langford, John Sillitoe on behalf of the Wellcome Sanger Institute COVID-19 Surveillance Team
hCoV-19/England/ALDP-2DF7EB4/2021	EPI_ISL_7720186	2021-12-08	Lighthouse Lab in Alderley Park	Wellcome Sanger Institute for the COVID-19 Genomics UK (COG-UK) Consortium	Jacquelyn Wynn, Mairead Hyland, The Lighthouse Lab in Alderley Park and Alex Alderton, Roberto Amato, Jeffrey Barrett, Sonia Goncalves, Ewan Harrison, David K. Jackson, Ian Johnston, Dominic Kwiatkowski, Cordelia Langford, John Sillitoe on behalf of the Wellcome Sanger Institute COVID-19 Surveillance Team
hCoV-19/England/BRBR-2DF81C9/2021	EPI_ISL_7720195	2021-12-08	Berkshire and Surrey Pathology Services Lighthouse Laboratory	Wellcome Sanger Institute for the COVID-19 Genomics UK (COG-UK) Consortium	Berkshire and Surrey Pathology Services Lighthouse Laboratory and Alex Alderton, Roberto Amato, Jeffrey Barrett, Sonia Goncalves, Ewan Harrison, David K. Jackson, Ian Johnston, Dominic Kwiatkowski, Cordelia Langford, John Sillitoe on behalf of the Wellcome Sanger Institute COVID-19 Surveillance Team
hCoV-19/England/BRBR-2DF8484/2021	EPI_ISL_7720196	2021-12-08	Berkshire and Surrey Pathology Services Lighthouse Laboratory	Wellcome Sanger Institute for the COVID-19 Genomics UK (COG-UK) Consortium	Berkshire and Surrey Pathology Services Lighthouse Laboratory and Alex Alderton, Roberto Amato, Jeffrey Barrett, Sonia Goncalves, Ewan Harrison, David K. Jackson, Ian Johnston, Dominic Kwiatkowski, Cordelia Langford, John Sillitoe on behalf of the Wellcome Sanger Institute COVID-19 Surveillance Team
hCoV-19/England/BRBR-2DF84A2/2021	EPI_ISL_7720198	2021-12-08	Berkshire and Surrey Pathology Services Lighthouse Laboratory	Wellcome Sanger Institute for the COVID-19 Genomics UK (COG-UK) Consortium	Berkshire and Surrey Pathology Services Lighthouse Laboratory and Alex Alderton, Roberto Amato, Jeffrey Barrett, Sonia Goncalves, Ewan Harrison, David K. Jackson, Ian Johnston, Dominic Kwiatkowski, Cordelia Langford, John Sillitoe on behalf of the Wellcome Sanger Institute COVID-19 Surveillance Team
hCoV-19/England/BRBR-2DF84B1/2021	EPI_ISL_7720207	2021-12-08	Berkshire and Surrey Pathology Services Lighthouse Laboratory	Wellcome Sanger Institute for the COVID-19 Genomics UK (COG-UK) Consortium	Berkshire and Surrey Pathology Services Lighthouse Laboratory and Alex Alderton, Roberto Amato, Jeffrey Barrett, Sonia Goncalves, Ewan Harrison, David K. Jackson, Ian Johnston, Dominic Kwiatkowski, Cordelia Langford, John Sillitoe on behalf of the Wellcome Sanger Institute COVID-19 Surveillance Team
hCoV-19/England/BRBR-2DF8378/2021	EPI_ISL_7720218	2021-12-08	Berkshire and Surrey Pathology Services Lighthouse Laboratory	Wellcome Sanger Institute for the COVID-19 Genomics UK (COG-UK) Consortium	Berkshire and Surrey Pathology Services Lighthouse Laboratory and Alex Alderton, Roberto Amato, Jeffrey Barrett, Sonia Goncalves, Ewan Harrison, David K. Jackson, Ian Johnston, Dominic Kwiatkowski, Cordelia Langford, John Sillitoe on behalf of the Wellcome Sanger Institute COVID-19 Surveillance Team
hCoV-19/England/BRBR-2DF840C/2021	EPI_ISL_7720219	2021-12-08	Berkshire and Surrey Pathology Services Lighthouse Laboratory	Wellcome Sanger Institute for the COVID-19 Genomics UK (COG-UK) Consortium	Berkshire and Surrey Pathology Services Lighthouse Laboratory and Alex Alderton, Roberto Amato, Jeffrey Barrett, Sonia Goncalves, Ewan Harrison, David K. Jackson, Ian Johnston, Dominic Kwiatkowski, Cordelia Langford, John Sillitoe on behalf of the Wellcome Sanger Institute COVID-19 Surveillance Team
hCoV-19/England/BRBR-2DF83B4/2021	EPI_ISL_7720220	2021-12-08	Berkshire and Surrey Pathology Services Lighthouse Laboratory	Wellcome Sanger Institute for the COVID-19 Genomics UK (COG-UK) Consortium	Berkshire and Surrey Pathology Services Lighthouse Laboratory and Alex Alderton, Roberto Amato, Jeffrey Barrett, Sonia Goncalves, Ewan Harrison, David K. Jackson, Ian Johnston, Dominic Kwiatkowski, Cordelia Langford, John Sillitoe on behalf of the Wellcome Sanger Institute COVID-19 Surveillance Team
hCoV-19/England/HSLL-2DF85AF/2021	EPI_ISL_7720225	2021-12-08	Health Services Laboratories	Wellcome Sanger Institute for the COVID-19 Genomics UK (COG-UK) Consortium	Health Services Laboratories and Alex Alderton, Roberto Amato, Jeffrey Barrett, Sonia Goncalves, Ewan Harrison, David K. Jackson, Ian Johnston, Dominic Kwiatkowski, Cordelia Langford, John Sillitoe on behalf of the Wellcome Sanger Institute COVID-19 Surveillance Team
hCoV-19/England/ALDP-2DF7DF3/2021	EPI_ISL_7720245	2021-12-08	Lighthouse Lab in Alderley Park	Wellcome Sanger Institute for the COVID-19 Genomics UK (COG-UK) Consortium	Jacquelyn Wynn, Mairead Hyland, The Lighthouse Lab in Alderley Park and Alex Alderton, Roberto Amato, Jeffrey Barrett, Sonia Goncalves, Ewan Harrison, David K. Jackson, Ian Johnston, Dominic Kwiatkowski, Cordelia Langford, John Sillitoe on behalf of the Wellcome Sanger Institute COVID-19 Surveillance Team
hCoV-19/England/BRBR-2DF8080/2021	EPI_ISL_7720247	2021-12-08	Berkshire and Surrey Pathology Services Lighthouse Laboratory	Wellcome Sanger Institute for the COVID-19 Genomics UK (COG-UK) Consortium	Berkshire and Surrey Pathology Services Lighthouse Laboratory and Alex Alderton, Roberto Amato, Jeffrey Barrett, Sonia Goncalves, Ewan Harrison, David K. Jackson, Ian Johnston, Dominic Kwiatkowski, Cordelia Langford, John Sillitoe on behalf of the Wellcome Sanger Institute COVID-19 Surveillance Team
hCoV-19/England/BRBR-2DF8509/2021	EPI_ISL_7720255	2021-12-08	Berkshire and Surrey Pathology Services Lighthouse Laboratory	Wellcome Sanger Institute for the COVID-19 Genomics UK (COG-UK) Consortium	Berkshire and Surrey Pathology Services Lighthouse Laboratory and Alex Alderton, Roberto Amato, Jeffrey Barrett, Sonia Goncalves, Ewan Harrison, David K. Jackson, Ian Johnston, Dominic Kwiatkowski, Cordelia Langford, John Sillitoe on behalf of the Wellcome Sanger Institute COVID-19 Surveillance Team
hCoV-19/England/BRBR-2DF82B7/2021	EPI_ISL_7720268	2021-12-08	Berkshire and Surrey Pathology Services Lighthouse Laboratory	Wellcome Sanger Institute for the COVID-19 Genomics UK (COG-UK) Consortium	Berkshire and Surrey Pathology Services Lighthouse Laboratory and Alex Alderton, Roberto Amato, Jeffrey Barrett, Sonia Goncalves, Ewan Harrison, David K. Jackson, Ian Johnston, Dominic Kwiatkowski, Cordelia Langford, John Sillitoe on behalf of the Wellcome Sanger Institute COVID-19 Surveillance Team
hCoV-19/England/ALDP-2DF7C23/2021	EPI_ISL_7720272	2021-12-08	Lighthouse Lab in Alderley Park	Wellcome Sanger Institute for the COVID-19 Genomics UK (COG-UK) Consortium	Jacquelyn Wynn, Mairead Hyland, The Lighthouse Lab in Alderley Park and Alex Alderton, Roberto Amato, Jeffrey Barrett, Sonia Goncalves, Ewan Harrison, David K. Jackson, Ian Johnston, Dominic Kwiatkowski, Cordelia Langford, John Sillitoe on behalf of the Wellcome Sanger Institute COVID-19 Surveillance Team
hCoV-19/England/BRBR-2DF8527/2021	EPI_ISL_7720276	2021-12-08	Berkshire and Surrey Pathology Services Lighthouse Laboratory	Wellcome Sanger Institute for the COVID-19 Genomics UK (COG-UK) Consortium	Berkshire and Surrey Pathology Services Lighthouse Laboratory and Alex Alderton, Roberto Amato, Jeffrey Barrett, Sonia Goncalves, Ewan Harrison, David K. Jackson, Ian Johnston, Dominic Kwiatkowski, Cordelia Langford, John Sillitoe on behalf of the Wellcome Sanger Institute COVID-19 Surveillance Team
hCoV-19/England/ALDP-2DF7E0F/2021	EPI_ISL_7720297	2021-12-08	Lighthouse Lab in Alderley Park	Wellcome Sanger Institute for the COVID-19 Genomics UK (COG-UK) Consortium	Jacquelyn Wynn, Mairead Hyland, The Lighthouse Lab in Alderley Park and Alex Alderton, Roberto Amato, Jeffrey Barrett, Sonia Goncalves, Ewan Harrison, David K. Jackson, Ian Johnston, Dominic Kwiatkowski, Cordelia Langford, John Sillitoe on behalf of the Wellcome Sanger Institute COVID-19 Surveillance Team
hCoV-19/England/BRBR-2DF8105/2021	EPI_ISL_7720328	2021-12-08	Berkshire and Surrey Pathology Services Lighthouse Laboratory	Wellcome Sanger Institute for the COVID-19 Genomics UK (COG-UK) Consortium	Berkshire and Surrey Pathology Services Lighthouse Laboratory and Alex Alderton, Roberto Amato, Jeffrey Barrett, Sonia Goncalves, Ewan Harrison, David K. Jackson, Ian Johnston, Dominic Kwiatkowski, Cordelia Langford, John Sillitoe on behalf of the Wellcome Sanger Institute COVID-19 Surveillance Team
hCoV-19/England/BRBR-2DF8554/2021	EPI_ISL_7720333	2021-12-08	Berkshire and Surrey Pathology Services Lighthouse Laboratory	Wellcome Sanger Institute for the COVID-19 Genomics UK (COG-UK) Consortium	Berkshire and Surrey Pathology Services Lighthouse Laboratory and Alex Alderton, Roberto Amato, Jeffrey Barrett, Sonia Goncalves, Ewan Harrison, David K. Jackson, Ian Johnston, Dominic Kwiatkowski, Cordelia Langford, John Sillitoe on behalf of the Wellcome Sanger Institute COVID-19 Surveillance Team
hCoV-19/England/BRBR-2DF83F0/2021	EPI_ISL_7720344	2021-12-08	Berkshire and Surrey Pathology Services Lighthouse Laboratory	Wellcome Sanger Institute for the COVID-19 Genomics UK (COG-UK) Consortium	Berkshire and Surrey Pathology Services Lighthouse Laboratory and Alex Alderton, Roberto Amato, Jeffrey Barrett, Sonia Goncalves, Ewan Harrison, David K. Jackson, Ian Johnston, Dominic Kwiatkowski, Cordelia Langford, John Sillitoe on behalf of the Wellcome Sanger Institute COVID-19 Surveillance Team
hCoV-19/England/BRBR-2DF8035/2021	EPI_ISL_7720353	2021-12-08	Berkshire and Surrey Pathology Services Lighthouse Laboratory	Wellcome Sanger Institute for the COVID-19 Genomics UK (COG-UK) Consortium	Berkshire and Surrey Pathology Services Lighthouse Laboratory and Alex Alderton, Roberto Amato, Jeffrey Barrett, Sonia Goncalves, Ewan Harrison, David K. Jackson, Ian Johnston, Dominic Kwiatkowski, Cordelia Langford, John Sillitoe on behalf of the Wellcome Sanger Institute COVID-19 Surveillance Team
hCoV-19/England/ALDP-2DF7D7B/2021	EPI_ISL_7720362	2021-12-08	Lighthouse Lab in Alderley Park	Wellcome Sanger Institute for the COVID-19 Genomics UK (COG-UK) Consortium	Jacquelyn Wynn, Mairead Hyland, The Lighthouse Lab in Alderley Park and Alex Alderton, Roberto Amato, Jeffrey Barrett, Sonia Goncalves, Ewan Harrison, David K. Jackson, Ian Johnston, Dominic Kwiatkowski, Cordelia Langford, John Sillitoe on behalf of the Wellcome Sanger Institute COVID-19 Surveillance Team
hCoV-19/England/ALDP-2DF7D8A/2021	EPI_ISL_7720385	2021-12-08	Lighthouse Lab in Alderley Park	Wellcome Sanger Institute for the COVID-19 Genomics UK (COG-UK) Consortium	Jacquelyn Wynn, Mairead Hyland, The Lighthouse Lab in Alderley Park and Alex Alderton, Roberto Amato, Jeffrey Barrett, Sonia Goncalves, Ewan Harrison, David K. Jackson, Ian Johnston, Dominic Kwiatkowski, Cordelia Langford, John Sillitoe on behalf of the Wellcome Sanger Institute COVID-19 Surveillance Team
hCoV-19/England/BRBR-2DF825D/2021	EPI_ISL_7720392	2021-12-08	Berkshire and Surrey Pathology Services Lighthouse Laboratory	Wellcome Sanger Institute for the COVID-19 Genomics UK (COG-UK) Consortium	Berkshire and Surrey Pathology Services Lighthouse Laboratory and Alex Alderton, Roberto Amato, Jeffrey Barrett, Sonia Goncalves, Ewan Harrison, David K. Jackson, Ian Johnston, Dominic Kwiatkowski, Cordelia Langford, John Sillitoe on behalf of the Wellcome Sanger Institute COVID-19 Surveillance Team
hCoV-19/England/BRBR-2DF8114/2021	EPI_ISL_7720393	2021-12-08	Berkshire and Surrey Pathology Services Lighthouse Laboratory	Wellcome Sanger Institute for the COVID-19 Genomics UK (COG-UK) Consortium	Berkshire and Surrey Pathology Services Lighthouse Laboratory and Alex Alderton, Roberto Amato, Jeffrey Barrett, Sonia Goncalves, Ewan Harrison, David K. Jackson, Ian Johnston, Dominic Kwiatkowski, Cordelia Langford, John Sillitoe on behalf of the Wellcome Sanger Institute COVID-19 Surveillance Team
hCoV-19/England/BRBR-2DF80AE/2021	EPI_ISL_7720405	2021-12-08	Berkshire and Surrey Pathology Services Lighthouse Laboratory	Wellcome Sanger Institute for the COVID-19 Genomics UK (COG-UK) Consortium	Berkshire and Surrey Pathology Services Lighthouse Laboratory and Alex Alderton, Roberto Amato, Jeffrey Barrett, Sonia Goncalves, Ewan Harrison, David K. Jackson, Ian Johnston, Dominic Kwiatkowski, Cordelia Langford, John Sillitoe on behalf of the Wellcome Sanger Institute COVID-19 Surveillance Team
hCoV-19/England/BRBR-2DF828A/2021	EPI_ISL_7720409	2021-12-08	Berkshire and Surrey Pathology Services Lighthouse Laboratory	Wellcome Sanger Institute for the COVID-19 Genomics UK (COG-UK) Consortium	Berkshire and Surrey Pathology Services Lighthouse Laboratory and Alex Alderton, Roberto Amato, Jeffrey Barrett, Sonia Goncalves, Ewan Harrison, David K. Jackson, Ian Johnston, Dominic Kwiatkowski, Cordelia Langford, John Sillitoe on behalf of the Wellcome Sanger Institute COVID-19 Surveillance Team
hCoV-19/England/BRBR-2DF8545/2021	EPI_ISL_7720414	2021-12-08	Berkshire and Surrey Pathology Services Lighthouse Laboratory	Wellcome Sanger Institute for the COVID-19 Genomics UK (COG-UK) Consortium	Berkshire and Surrey Pathology Services Lighthouse Laboratory and Alex Alderton, Roberto Amato, Jeffrey Barrett, Sonia Goncalves, Ewan Harrison, David K. Jackson, Ian Johnston, Dominic Kwiatkowski, Cordelia Langford, John Sillitoe on behalf of the Wellcome Sanger Institute COVID-19 Surveillance Team
hCoV-19/England/BRBR-2DF80BD/2021	EPI_ISL_7720425	2021-12-08	Berkshire and Surrey Pathology Services Lighthouse Laboratory	Wellcome Sanger Institute for the COVID-19 Genomics UK (COG-UK) Consortium	Berkshire and Surrey Pathology Services Lighthouse Laboratory and Alex Alderton, Roberto Amato, Jeffrey Barrett, Sonia Goncalves, Ewan Harrison, David K. Jackson, Ian Johnston, Dominic Kwiatkowski, Cordelia Langford, John Sillitoe on behalf of the Wellcome Sanger Institute COVID-19 Surveillance Team
hCoV-19/England/MILK-2E07041/2021	EPI_ISL_7720445	2021-12-08	Lighthouse Lab in Milton Keynes	Wellcome Sanger Institute for the COVID-19 Genomics UK (COG-UK) Consortium	The Lighthouse Lab in Milton Keynes and Alex Alderton, Roberto Amato, Jeffrey Barrett, Sonia Goncalves, Ewan Harrison, David K. Jackson, Ian Johnston, Dominic Kwiatkowski, Cordelia Langford, John Sillitoe on behalf of the Wellcome Sanger Institute COVID-19 Surveillance Team
hCoV-19/England/MILK-2E06DC3/2021	EPI_ISL_7720484	2021-12-08	Lighthouse Lab in Milton Keynes	Wellcome Sanger Institute for the COVID-19 Genomics UK (COG-UK) Consortium	The Lighthouse Lab in Milton Keynes and Alex Alderton, Roberto Amato, Jeffrey Barrett, Sonia Goncalves, Ewan Harrison, David K. Jackson, Ian Johnston, Dominic Kwiatkowski, Cordelia Langford, John Sillitoe on behalf of the Wellcome Sanger Institute COVID-19 Surveillance Team
hCoV-19/England/MILK-2E06EC0/2021	EPI_ISL_7720489	2021-12-08	Lighthouse Lab in Milton Keynes	Wellcome Sanger Institute for the COVID-19 Genomics UK (COG-UK) Consortium	The Lighthouse Lab in Milton Keynes and Alex Alderton, Roberto Amato, Jeffrey Barrett, Sonia Goncalves, Ewan Harrison, David K. Jackson, Ian Johnston, Dominic Kwiatkowski, Cordelia Langford, John Sillitoe on behalf of the Wellcome Sanger Institute COVID-19 Surveillance Team
hCoV-19/England/PLYM-2E059B1/2021	EPI_ISL_7720720	2021-12-08	Lighthouse Laboratory Plymouth	Wellcome Sanger Institute for the COVID-19 Genomics UK (COG-UK) Consortium	Lighthouse Laboratory Plymouth and Alex Alderton, Roberto Amato, Jeffrey Barrett, Sonia Goncalves, Ewan Harrison, David K. Jackson, Ian Johnston, Dominic Kwiatkowski, Cordelia Langford, John Sillitoe on behalf of the Wellcome Sanger Institute COVID-19 Surveillance Team
hCoV-19/England/HSLL-2DFCE0A/2021	EPI_ISL_7720828	2021-12-08	Health Services Laboratories	Wellcome Sanger Institute for the COVID-19 Genomics UK (COG-UK) Consortium	Health Services Laboratories and Alex Alderton, Roberto Amato, Jeffrey Barrett, Sonia Goncalves, Ewan Harrison, David K. Jackson, Ian Johnston, Dominic Kwiatkowski, Cordelia Langford, John Sillitoe on behalf of the Wellcome Sanger Institute COVID-19 Surveillance Team
hCoV-19/England/HSLL-2DFCF16/2021	EPI_ISL_7720852	2021-12-08	Health Services Laboratories	Wellcome Sanger Institute for the COVID-19 Genomics UK (COG-UK) Consortium	Health Services Laboratories and Alex Alderton, Roberto Amato, Jeffrey Barrett, Sonia Goncalves, Ewan Harrison, David K. Jackson, Ian Johnston, Dominic Kwiatkowski, Cordelia Langford, John Sillitoe on behalf of the Wellcome Sanger Institute COVID-19 Surveillance Team
hCoV-19/England/HSLL-2DFCCD3/2021	EPI_ISL_7720883	2021-12-08	Health Services Laboratories	Wellcome Sanger Institute for the COVID-19 Genomics UK (COG-UK) Consortium	Health Services Laboratories and Alex Alderton, Roberto Amato, Jeffrey Barrett, Sonia Goncalves, Ewan Harrison, David K. Jackson, Ian Johnston, Dominic Kwiatkowski, Cordelia Langford, John Sillitoe on behalf of the Wellcome Sanger Institute COVID-19 Surveillance Team
hCoV-19/England/MILK-2E024FF/2021	EPI_ISL_7720891	2021-12-08	Lighthouse Lab in Milton Keynes	Wellcome Sanger Institute for the COVID-19 Genomics UK (COG-UK) Consortium	The Lighthouse Lab in Milton Keynes and Alex Alderton, Roberto Amato, Jeffrey Barrett, Sonia Goncalves, Ewan Harrison, David K. Jackson, Ian Johnston, Dominic Kwiatkowski, Cordelia Langford, John Sillitoe on behalf of the Wellcome Sanger Institute COVID-19 Surveillance Team
hCoV-19/England/HSLL-2DFCF70/2021	EPI_ISL_7720905	2021-12-08	Health Services Laboratories	Wellcome Sanger Institute for the COVID-19 Genomics UK (COG-UK) Consortium	Health Services Laboratories and Alex Alderton, Roberto Amato, Jeffrey Barrett, Sonia Goncalves, Ewan Harrison, David K. Jackson, Ian Johnston, Dominic Kwiatkowski, Cordelia Langford, John Sillitoe on behalf of the Wellcome Sanger Institute COVID-19 Surveillance Team
hCoV-19/England/HSLL-2DFD15B/2021	EPI_ISL_7720922	2021-12-08	Health Services Laboratories	Wellcome Sanger Institute for the COVID-19 Genomics UK (COG-UK) Consortium	Health Services Laboratories and Alex Alderton, Roberto Amato, Jeffrey Barrett, Sonia Goncalves, Ewan Harrison, David K. Jackson, Ian Johnston, Dominic Kwiatkowski, Cordelia Langford, John Sillitoe on behalf of the Wellcome Sanger Institute COVID-19 Surveillance Team
hCoV-19/England/HSLL-2DFCD85/2021	EPI_ISL_7720932	2021-12-08	Health Services Laboratories	Wellcome Sanger Institute for the COVID-19 Genomics UK (COG-UK) Consortium	Health Services Laboratories and Alex Alderton, Roberto Amato, Jeffrey Barrett, Sonia Goncalves, Ewan Harrison, David K. Jackson, Ian Johnston, Dominic Kwiatkowski, Cordelia Langford, John Sillitoe on behalf of the Wellcome Sanger Institute COVID-19 Surveillance Team
hCoV-19/England/HSLL-2DFCCB5/2021	EPI_ISL_7720934	2021-12-08	Health Services Laboratories	Wellcome Sanger Institute for the COVID-19 Genomics UK (COG-UK) Consortium	Health Services Laboratories and Alex Alderton, Roberto Amato, Jeffrey Barrett, Sonia Goncalves, Ewan Harrison, David K. Jackson, Ian Johnston, Dominic Kwiatkowski, Cordelia Langford, John Sillitoe on behalf of the Wellcome Sanger Institute COVID-19 Surveillance Team
hCoV-19/England/HSLL-2DFD05E/2021	EPI_ISL_7720966	2021-12-08	Health Services Laboratories	Wellcome Sanger Institute for the COVID-19 Genomics UK (COG-UK) Consortium	Health Services Laboratories and Alex Alderton, Roberto Amato, Jeffrey Barrett, Sonia Goncalves, Ewan Harrison, David K. Jackson, Ian Johnston, Dominic Kwiatkowski, Cordelia Langford, John Sillitoe on behalf of the Wellcome Sanger Institute COVID-19 Surveillance Team
hCoV-19/England/HSLL-2DFCF9E/2021	EPI_ISL_7720995	2021-12-08	Health Services Laboratories	Wellcome Sanger Institute for the COVID-19 Genomics UK (COG-UK) Consortium	Health Services Laboratories and Alex Alderton, Roberto Amato, Jeffrey Barrett, Sonia Goncalves, Ewan Harrison, David K. Jackson, Ian Johnston, Dominic Kwiatkowski, Cordelia Langford, John Sillitoe on behalf of the Wellcome Sanger Institute COVID-19 Surveillance Team
hCoV-19/England/HSLL-2DFD021/2021	EPI_ISL_7720997	2021-12-08	Health Services Laboratories	Wellcome Sanger Institute for the COVID-19 Genomics UK (COG-UK) Consortium	Health Services Laboratories and Alex Alderton, Roberto Amato, Jeffrey Barrett, Sonia Goncalves, Ewan Harrison, David K. Jackson, Ian Johnston, Dominic Kwiatkowski, Cordelia Langford, John Sillitoe on behalf of the Wellcome Sanger Institute COVID-19 Surveillance Team
hCoV-19/England/HSLL-2DFD003/2021	EPI_ISL_7721005	2021-12-08	Health Services Laboratories	Wellcome Sanger Institute for the COVID-19 Genomics UK (COG-UK) Consortium	Health Services Laboratories and Alex Alderton, Roberto Amato, Jeffrey Barrett, Sonia Goncalves, Ewan Harrison, David K. Jackson, Ian Johnston, Dominic Kwiatkowski, Cordelia Langford, John Sillitoe on behalf of the Wellcome Sanger Institute COVID-19 Surveillance Team
hCoV-19/England/HSLL-2DFCDEF/2021	EPI_ISL_7721010	2021-12-08	Health Services Laboratories	Wellcome Sanger Institute for the COVID-19 Genomics UK (COG-UK) Consortium	Health Services Laboratories and Alex Alderton, Roberto Amato, Jeffrey Barrett, Sonia Goncalves, Ewan Harrison, David K. Jackson, Ian Johnston, Dominic Kwiatkowski, Cordelia Langford, John Sillitoe on behalf of the Wellcome Sanger Institute COVID-19 Surveillance Team
hCoV-19/England/HSLL-2DFCEEC/2021	EPI_ISL_7721014	2021-12-08	Health Services Laboratories	Wellcome Sanger Institute for the COVID-19 Genomics UK (COG-UK) Consortium	Health Services Laboratories and Alex Alderton, Roberto Amato, Jeffrey Barrett, Sonia Goncalves, Ewan Harrison, David K. Jackson, Ian Johnston, Dominic Kwiatkowski, Cordelia Langford, John Sillitoe on behalf of the Wellcome Sanger Institute COVID-19 Surveillance Team
hCoV-19/England/HSLL-2DFD08B/2021	EPI_ISL_7721020	2021-12-08	Health Services Laboratories	Wellcome Sanger Institute for the COVID-19 Genomics UK (COG-UK) Consortium	Health Services Laboratories and Alex Alderton, Roberto Amato, Jeffrey Barrett, Sonia Goncalves, Ewan Harrison, David K. Jackson, Ian Johnston, Dominic Kwiatkowski, Cordelia Langford, John Sillitoe on behalf of the Wellcome Sanger Institute COVID-19 Surveillance Team
hCoV-19/England/MILK-2E029E1/2021	EPI_ISL_7721084	2021-12-08	Lighthouse Lab in Milton Keynes	Wellcome Sanger Institute for the COVID-19 Genomics UK (COG-UK) Consortium	The Lighthouse Lab in Milton Keynes and Alex Alderton, Roberto Amato, Jeffrey Barrett, Sonia Goncalves, Ewan Harrison, David K. Jackson, Ian Johnston, Dominic Kwiatkowski, Cordelia Langford, John Sillitoe on behalf of the Wellcome Sanger Institute COVID-19 Surveillance Team
hCoV-19/England/HSLL-2DFCF8F/2021	EPI_ISL_7721091	2021-12-08	Health Services Laboratories	Wellcome Sanger Institute for the COVID-19 Genomics UK (COG-UK) Consortium	Health Services Laboratories and Alex Alderton, Roberto Amato, Jeffrey Barrett, Sonia Goncalves, Ewan Harrison, David K. Jackson, Ian Johnston, Dominic Kwiatkowski, Cordelia Langford, John Sillitoe on behalf of the Wellcome Sanger Institute COVID-19 Surveillance Team
hCoV-19/England/HSLL-2DFCECE/2021	EPI_ISL_7721104	2021-12-08	Health Services Laboratories	Wellcome Sanger Institute for the COVID-19 Genomics UK (COG-UK) Consortium	Health Services Laboratories and Alex Alderton, Roberto Amato, Jeffrey Barrett, Sonia Goncalves, Ewan Harrison, David K. Jackson, Ian Johnston, Dominic Kwiatkowski, Cordelia Langford, John Sillitoe on behalf of the Wellcome Sanger Institute COVID-19 Surveillance Team
hCoV-19/England/HSLL-2DFD1A6/2021	EPI_ISL_7721106	2021-12-08	Health Services Laboratories	Wellcome Sanger Institute for the COVID-19 Genomics UK (COG-UK) Consortium	Health Services Laboratories and Alex Alderton, Roberto Amato, Jeffrey Barrett, Sonia Goncalves, Ewan Harrison, David K. Jackson, Ian Johnston, Dominic Kwiatkowski, Cordelia Langford, John Sillitoe on behalf of the Wellcome Sanger Institute COVID-19 Surveillance Team
hCoV-19/England/HSLL-2DFD188/2021	EPI_ISL_7721112	2021-12-08	Health Services Laboratories	Wellcome Sanger Institute for the COVID-19 Genomics UK (COG-UK) Consortium	Health Services Laboratories and Alex Alderton, Roberto Amato, Jeffrey Barrett, Sonia Goncalves, Ewan Harrison, David K. Jackson, Ian Johnston, Dominic Kwiatkowski, Cordelia Langford, John Sillitoe on behalf of the Wellcome Sanger Institute COVID-19 Surveillance Team
hCoV-19/England/HSLL-2DFD1D3/2021	EPI_ISL_7721127	2021-12-08	Health Services Laboratories	Wellcome Sanger Institute for the COVID-19 Genomics UK (COG-UK) Consortium	Health Services Laboratories and Alex Alderton, Roberto Amato, Jeffrey Barrett, Sonia Goncalves, Ewan Harrison, David K. Jackson, Ian Johnston, Dominic Kwiatkowski, Cordelia Langford, John Sillitoe on behalf of the Wellcome Sanger Institute COVID-19 Surveillance Team
hCoV-19/England/HSLL-2DFD0E5/2021	EPI_ISL_7721180	2021-12-08	Health Services Laboratories	Wellcome Sanger Institute for the COVID-19 Genomics UK (COG-UK) Consortium	Health Services Laboratories and Alex Alderton, Roberto Amato, Jeffrey Barrett, Sonia Goncalves, Ewan Harrison, David K. Jackson, Ian Johnston, Dominic Kwiatkowski, Cordelia Langford, John Sillitoe on behalf of the Wellcome Sanger Institute COVID-19 Surveillance Team
hCoV-19/England/HSLL-2DFCD94/2021	EPI_ISL_7721190	2021-12-08	Health Services Laboratories	Wellcome Sanger Institute for the COVID-19 Genomics UK (COG-UK) Consortium	Health Services Laboratories and Alex Alderton, Roberto Amato, Jeffrey Barrett, Sonia Goncalves, Ewan Harrison, David K. Jackson, Ian Johnston, Dominic Kwiatkowski, Cordelia Langford, John Sillitoe on behalf of the Wellcome Sanger Institute COVID-19 Surveillance Team
hCoV-19/England/HSLL-2DFD11F/2021	EPI_ISL_7721196	2021-12-08	Health Services Laboratories	Wellcome Sanger Institute for the COVID-19 Genomics UK (COG-UK) Consortium	Health Services Laboratories and Alex Alderton, Roberto Amato, Jeffrey Barrett, Sonia Goncalves, Ewan Harrison, David K. Jackson, Ian Johnston, Dominic Kwiatkowski, Cordelia Langford, John Sillitoe on behalf of the Wellcome Sanger Institute COVID-19 Surveillance Team
hCoV-19/England/HSLL-2DFCD49/2021	EPI_ISL_7721216	2021-12-08	Health Services Laboratories	Wellcome Sanger Institute for the COVID-19 Genomics UK (COG-UK) Consortium	Health Services Laboratories and Alex Alderton, Roberto Amato, Jeffrey Barrett, Sonia Goncalves, Ewan Harrison, David K. Jackson, Ian Johnston, Dominic Kwiatkowski, Cordelia Langford, John Sillitoe on behalf of the Wellcome Sanger Institute COVID-19 Surveillance Team
hCoV-19/England/BRBR-2DEF444/2021	EPI_ISL_7721240	2021-12-08	Berkshire and Surrey Pathology Services Lighthouse Laboratory	Wellcome Sanger Institute for the COVID-19 Genomics UK (COG-UK) Consortium	Berkshire and Surrey Pathology Services Lighthouse Laboratory and Alex Alderton, Roberto Amato, Jeffrey Barrett, Sonia Goncalves, Ewan Harrison, David K. Jackson, Ian Johnston, Dominic Kwiatkowski, Cordelia Langford, John Sillitoe on behalf of the Wellcome Sanger Institute COVID-19 Surveillance Team
hCoV-19/England/MILK-2DECCA9/2021	EPI_ISL_7721554	2021-12-08	Lighthouse Lab in Milton Keynes	Wellcome Sanger Institute for the COVID-19 Genomics UK (COG-UK) Consortium	The Lighthouse Lab in Milton Keynes and Alex Alderton, Roberto Amato, Jeffrey Barrett, Sonia Goncalves, Ewan Harrison, David K. Jackson, Ian Johnston, Dominic Kwiatkowski, Cordelia Langford, John Sillitoe on behalf of the Wellcome Sanger Institute COVID-19 Surveillance Team
hCoV-19/England/MILK-2DECCE5/2021	EPI_ISL_7721573	2021-12-08	Lighthouse Lab in Milton Keynes	Wellcome Sanger Institute for the COVID-19 Genomics UK (COG-UK) Consortium	The Lighthouse Lab in Milton Keynes and Alex Alderton, Roberto Amato, Jeffrey Barrett, Sonia Goncalves, Ewan Harrison, David K. Jackson, Ian Johnston, Dominic Kwiatkowski, Cordelia Langford, John Sillitoe on behalf of the Wellcome Sanger Institute COVID-19 Surveillance Team
hCoV-19/England/MILK-2DECB9D/2021	EPI_ISL_7721651	2021-12-08	Lighthouse Lab in Milton Keynes	Wellcome Sanger Institute for the COVID-19 Genomics UK (COG-UK) Consortium	The Lighthouse Lab in Milton Keynes and Alex Alderton, Roberto Amato, Jeffrey Barrett, Sonia Goncalves, Ewan Harrison, David K. Jackson, Ian Johnston, Dominic Kwiatkowski, Cordelia Langford, John Sillitoe on behalf of the Wellcome Sanger Institute COVID-19 Surveillance Team
hCoV-19/England/ALDP-2DD399F/2021	EPI_ISL_7724581	2021-12-08	Lighthouse Lab in Alderley Park	Wellcome Sanger Institute for the COVID-19 Genomics UK (COG-UK) Consortium	Jacquelyn Wynn, Mairead Hyland, The Lighthouse Lab in Alderley Park and Alex Alderton, Roberto Amato, Jeffrey Barrett, Sonia Goncalves, Ewan Harrison, David K. Jackson, Ian Johnston, Dominic Kwiatkowski, Cordelia Langford, John Sillitoe on behalf of the Wellcome Sanger Institute COVID-19 Surveillance Team
hCoV-19/England/MILK-2DECBD9/2021	EPI_ISL_7721756	2021-12-08	Lighthouse Lab in Milton Keynes	Wellcome Sanger Institute for the COVID-19 Genomics UK (COG-UK) Consortium	The Lighthouse Lab in Milton Keynes and Alex Alderton, Roberto Amato, Jeffrey Barrett, Sonia Goncalves, Ewan Harrison, David K. Jackson, Ian Johnston, Dominic Kwiatkowski, Cordelia Langford, John Sillitoe on behalf of the Wellcome Sanger Institute COVID-19 Surveillance Team
hCoV-19/England/MILK-2DECC5E/2021	EPI_ISL_7721772	2021-12-08	Lighthouse Lab in Milton Keynes	Wellcome Sanger Institute for the COVID-19 Genomics UK (COG-UK) Consortium	The Lighthouse Lab in Milton Keynes and Alex Alderton, Roberto Amato, Jeffrey Barrett, Sonia Goncalves, Ewan Harrison, David K. Jackson, Ian Johnston, Dominic Kwiatkowski, Cordelia Langford, John Sillitoe on behalf of the Wellcome Sanger Institute COVID-19 Surveillance Team
hCoV-19/England/MILK-2DCF565/2021	EPI_ISL_7721810	2021-12-08	Lighthouse Lab in Milton Keynes	Wellcome Sanger Institute for the COVID-19 Genomics UK (COG-UK) Consortium	The Lighthouse Lab in Milton Keynes and Alex Alderton, Roberto Amato, Jeffrey Barrett, Sonia Goncalves, Ewan Harrison, David K. Jackson, Ian Johnston, Dominic Kwiatkowski, Cordelia Langford, John Sillitoe on behalf of the Wellcome Sanger Institute COVID-19 Surveillance Team
hCoV-19/England/MILK-2DCF662/2021	EPI_ISL_7721828	2021-12-08	Lighthouse Lab in Milton Keynes	Wellcome Sanger Institute for the COVID-19 Genomics UK (COG-UK) Consortium	The Lighthouse Lab in Milton Keynes and Alex Alderton, Roberto Amato, Jeffrey Barrett, Sonia Goncalves, Ewan Harrison, David K. Jackson, Ian Johnston, Dominic Kwiatkowski, Cordelia Langford, John Sillitoe on behalf of the Wellcome Sanger Institute COVID-19 Surveillance Team
hCoV-19/England/MILK-2DCF592/2021	EPI_ISL_7721858	2021-12-08	Lighthouse Lab in Milton Keynes	Wellcome Sanger Institute for the COVID-19 Genomics UK (COG-UK) Consortium	The Lighthouse Lab in Milton Keynes and Alex Alderton, Roberto Amato, Jeffrey Barrett, Sonia Goncalves, Ewan Harrison, David K. Jackson, Ian Johnston, Dominic Kwiatkowski, Cordelia Langford, John Sillitoe on behalf of the Wellcome Sanger Institute COVID-19 Surveillance Team
hCoV-19/England/BRBR-2DCDDD8/2021	EPI_ISL_7721910	2021-12-08	Berkshire and Surrey Pathology Services Lighthouse Laboratory	Wellcome Sanger Institute for the COVID-19 Genomics UK (COG-UK) Consortium	Berkshire and Surrey Pathology Services Lighthouse Laboratory and Alex Alderton, Roberto Amato, Jeffrey Barrett, Sonia Goncalves, Ewan Harrison, David K. Jackson, Ian Johnston, Dominic Kwiatkowski, Cordelia Langford, John Sillitoe on behalf of the Wellcome Sanger Institute COVID-19 Surveillance Team
hCoV-19/England/MILK-2DCF7BA/2021	EPI_ISL_7721945	2021-12-08	Lighthouse Lab in Milton Keynes	Wellcome Sanger Institute for the COVID-19 Genomics UK (COG-UK) Consortium	The Lighthouse Lab in Milton Keynes and Alex Alderton, Roberto Amato, Jeffrey Barrett, Sonia Goncalves, Ewan Harrison, David K. Jackson, Ian Johnston, Dominic Kwiatkowski, Cordelia Langford, John Sillitoe on behalf of the Wellcome Sanger Institute COVID-19 Surveillance Team
hCoV-19/England/MILK-2DCF8C6/2021	EPI_ISL_7721948	2021-12-08	Lighthouse Lab in Milton Keynes	Wellcome Sanger Institute for the COVID-19 Genomics UK (COG-UK) Consortium	The Lighthouse Lab in Milton Keynes and Alex Alderton, Roberto Amato, Jeffrey Barrett, Sonia Goncalves, Ewan Harrison, David K. Jackson, Ian Johnston, Dominic Kwiatkowski, Cordelia Langford, John Sillitoe on behalf of the Wellcome Sanger Institute COVID-19 Surveillance Team
hCoV-19/England/MILK-2DCF9B4/2021	EPI_ISL_7721952	2021-12-08	Lighthouse Lab in Milton Keynes	Wellcome Sanger Institute for the COVID-19 Genomics UK (COG-UK) Consortium	The Lighthouse Lab in Milton Keynes and Alex Alderton, Roberto Amato, Jeffrey Barrett, Sonia Goncalves, Ewan Harrison, David K. Jackson, Ian Johnston, Dominic Kwiatkowski, Cordelia Langford, John Sillitoe on behalf of the Wellcome Sanger Institute COVID-19 Surveillance Team
hCoV-19/England/MILK-2DCF88A/2021	EPI_ISL_7722014	2021-12-08	Lighthouse Lab in Milton Keynes	Wellcome Sanger Institute for the COVID-19 Genomics UK (COG-UK) Consortium	The Lighthouse Lab in Milton Keynes and Alex Alderton, Roberto Amato, Jeffrey Barrett, Sonia Goncalves, Ewan Harrison, David K. Jackson, Ian Johnston, Dominic Kwiatkowski, Cordelia Langford, John Sillitoe on behalf of the Wellcome Sanger Institute COVID-19 Surveillance Team
hCoV-19/England/ALDP-2DD403F/2021	EPI_ISL_7724587	2021-12-08	Lighthouse Lab in Alderley Park	Wellcome Sanger Institute for the COVID-19 Genomics UK (COG-UK) Consortium	Jacquelyn Wynn, Mairead Hyland, The Lighthouse Lab in Alderley Park and Alex Alderton, Roberto Amato, Jeffrey Barrett, Sonia Goncalves, Ewan Harrison, David K. Jackson, Ian Johnston, Dominic Kwiatkowski, Cordelia Langford, John Sillitoe on behalf of the Wellcome Sanger Institute COVID-19 Surveillance Team
hCoV-19/England/MILK-2DCD190/2021	EPI_ISL_7722136	2021-12-08	Lighthouse Lab in Milton Keynes	Wellcome Sanger Institute for the COVID-19 Genomics UK (COG-UK) Consortium	The Lighthouse Lab in Milton Keynes and Alex Alderton, Roberto Amato, Jeffrey Barrett, Sonia Goncalves, Ewan Harrison, David K. Jackson, Ian Johnston, Dominic Kwiatkowski, Cordelia Langford, John Sillitoe on behalf of the Wellcome Sanger Institute COVID-19 Surveillance Team
hCoV-19/England/MILK-2DCD3D6/2021	EPI_ISL_7722148	2021-12-08	Lighthouse Lab in Milton Keynes	Wellcome Sanger Institute for the COVID-19 Genomics UK (COG-UK) Consortium	The Lighthouse Lab in Milton Keynes and Alex Alderton, Roberto Amato, Jeffrey Barrett, Sonia Goncalves, Ewan Harrison, David K. Jackson, Ian Johnston, Dominic Kwiatkowski, Cordelia Langford, John Sillitoe on behalf of the Wellcome Sanger Institute COVID-19 Surveillance Team
hCoV-19/England/MILK-2DCD0DF/2021	EPI_ISL_7722266	2021-12-08	Lighthouse Lab in Milton Keynes	Wellcome Sanger Institute for the COVID-19 Genomics UK (COG-UK) Consortium	The Lighthouse Lab in Milton Keynes and Alex Alderton, Roberto Amato, Jeffrey Barrett, Sonia Goncalves, Ewan Harrison, David K. Jackson, Ian Johnston, Dominic Kwiatkowski, Cordelia Langford, John Sillitoe on behalf of the Wellcome Sanger Institute COVID-19 Surveillance Team
hCoV-19/England/MILK-2DCD5EF/2021	EPI_ISL_7722317	2021-12-08	Lighthouse Lab in Milton Keynes	Wellcome Sanger Institute for the COVID-19 Genomics UK (COG-UK) Consortium	The Lighthouse Lab in Milton Keynes and Alex Alderton, Roberto Amato, Jeffrey Barrett, Sonia Goncalves, Ewan Harrison, David K. Jackson, Ian Johnston, Dominic Kwiatkowski, Cordelia Langford, John Sillitoe on behalf of the Wellcome Sanger Institute COVID-19 Surveillance Team
hCoV-19/England/BRBR-2DDFBF7/2021	EPI_ISL_7722467	2021-12-08	Berkshire and Surrey Pathology Services Lighthouse Laboratory	Wellcome Sanger Institute for the COVID-19 Genomics UK (COG-UK) Consortium	Berkshire and Surrey Pathology Services Lighthouse Laboratory and Alex Alderton, Roberto Amato, Jeffrey Barrett, Sonia Goncalves, Ewan Harrison, David K. Jackson, Ian Johnston, Dominic Kwiatkowski, Cordelia Langford, John Sillitoe on behalf of the Wellcome Sanger Institute COVID-19 Surveillance Team
hCoV-19/England/BRBR-2DDD740/2021	EPI_ISL_7722475	2021-12-08	Berkshire and Surrey Pathology Services Lighthouse Laboratory	Wellcome Sanger Institute for the COVID-19 Genomics UK (COG-UK) Consortium	Berkshire and Surrey Pathology Services Lighthouse Laboratory and Alex Alderton, Roberto Amato, Jeffrey Barrett, Sonia Goncalves, Ewan Harrison, David K. Jackson, Ian Johnston, Dominic Kwiatkowski, Cordelia Langford, John Sillitoe on behalf of the Wellcome Sanger Institute COVID-19 Surveillance Team
hCoV-19/England/BRBR-2DDFC12/2021	EPI_ISL_7722509	2021-12-08	Berkshire and Surrey Pathology Services Lighthouse Laboratory	Wellcome Sanger Institute for the COVID-19 Genomics UK (COG-UK) Consortium	Berkshire and Surrey Pathology Services Lighthouse Laboratory and Alex Alderton, Roberto Amato, Jeffrey Barrett, Sonia Goncalves, Ewan Harrison, David K. Jackson, Ian Johnston, Dominic Kwiatkowski, Cordelia Langford, John Sillitoe on behalf of the Wellcome Sanger Institute COVID-19 Surveillance Team
hCoV-19/England/BRBR-2DDD3B5/2021	EPI_ISL_7722549	2021-12-08	Berkshire and Surrey Pathology Services Lighthouse Laboratory	Wellcome Sanger Institute for the COVID-19 Genomics UK (COG-UK) Consortium	Berkshire and Surrey Pathology Services Lighthouse Laboratory and Alex Alderton, Roberto Amato, Jeffrey Barrett, Sonia Goncalves, Ewan Harrison, David K. Jackson, Ian Johnston, Dominic Kwiatkowski, Cordelia Langford, John Sillitoe on behalf of the Wellcome Sanger Institute COVID-19 Surveillance Team
hCoV-19/England/BRBR-2DE23F9/2021	EPI_ISL_7722562	2021-12-08	Berkshire and Surrey Pathology Services Lighthouse Laboratory	Wellcome Sanger Institute for the COVID-19 Genomics UK (COG-UK) Consortium	Berkshire and Surrey Pathology Services Lighthouse Laboratory and Alex Alderton, Roberto Amato, Jeffrey Barrett, Sonia Goncalves, Ewan Harrison, David K. Jackson, Ian Johnston, Dominic Kwiatkowski, Cordelia Langford, John Sillitoe on behalf of the Wellcome Sanger Institute COVID-19 Surveillance Team
hCoV-19/England/BRBR-2DDD6DA/2021	EPI_ISL_7722610	2021-12-08	Berkshire and Surrey Pathology Services Lighthouse Laboratory	Wellcome Sanger Institute for the COVID-19 Genomics UK (COG-UK) Consortium	Berkshire and Surrey Pathology Services Lighthouse Laboratory and Alex Alderton, Roberto Amato, Jeffrey Barrett, Sonia Goncalves, Ewan Harrison, David K. Jackson, Ian Johnston, Dominic Kwiatkowski, Cordelia Langford, John Sillitoe on behalf of the Wellcome Sanger Institute COVID-19 Surveillance Team
hCoV-19/England/BRBR-2DDD8D4/2021	EPI_ISL_7722648	2021-12-08	Berkshire and Surrey Pathology Services Lighthouse Laboratory	Wellcome Sanger Institute for the COVID-19 Genomics UK (COG-UK) Consortium	Berkshire and Surrey Pathology Services Lighthouse Laboratory and Alex Alderton, Roberto Amato, Jeffrey Barrett, Sonia Goncalves, Ewan Harrison, David K. Jackson, Ian Johnston, Dominic Kwiatkowski, Cordelia Langford, John Sillitoe on behalf of the Wellcome Sanger Institute COVID-19 Surveillance Team
hCoV-19/England/BRBR-2DDD69E/2021	EPI_ISL_7722674	2021-12-08	Berkshire and Surrey Pathology Services Lighthouse Laboratory	Wellcome Sanger Institute for the COVID-19 Genomics UK (COG-UK) Consortium	Berkshire and Surrey Pathology Services Lighthouse Laboratory and Alex Alderton, Roberto Amato, Jeffrey Barrett, Sonia Goncalves, Ewan Harrison, David K. Jackson, Ian Johnston, Dominic Kwiatkowski, Cordelia Langford, John Sillitoe on behalf of the Wellcome Sanger Institute COVID-19 Surveillance Team
hCoV-19/England/BRBR-2DDD537/2021	EPI_ISL_7722681	2021-12-08	Berkshire and Surrey Pathology Services Lighthouse Laboratory	Wellcome Sanger Institute for the COVID-19 Genomics UK (COG-UK) Consortium	Berkshire and Surrey Pathology Services Lighthouse Laboratory and Alex Alderton, Roberto Amato, Jeffrey Barrett, Sonia Goncalves, Ewan Harrison, David K. Jackson, Ian Johnston, Dominic Kwiatkowski, Cordelia Langford, John Sillitoe on behalf of the Wellcome Sanger Institute COVID-19 Surveillance Team
hCoV-19/England/BRBR-2DDD7E6/2021	EPI_ISL_7722695	2021-12-08	Berkshire and Surrey Pathology Services Lighthouse Laboratory	Wellcome Sanger Institute for the COVID-19 Genomics UK (COG-UK) Consortium	Berkshire and Surrey Pathology Services Lighthouse Laboratory and Alex Alderton, Roberto Amato, Jeffrey Barrett, Sonia Goncalves, Ewan Harrison, David K. Jackson, Ian Johnston, Dominic Kwiatkowski, Cordelia Langford, John Sillitoe on behalf of the Wellcome Sanger Institute COVID-19 Surveillance Team
hCoV-19/England/BRBR-2DE221A/2021	EPI_ISL_7722704	2021-12-08	Berkshire and Surrey Pathology Services Lighthouse Laboratory	Wellcome Sanger Institute for the COVID-19 Genomics UK (COG-UK) Consortium	Berkshire and Surrey Pathology Services Lighthouse Laboratory and Alex Alderton, Roberto Amato, Jeffrey Barrett, Sonia Goncalves, Ewan Harrison, David K. Jackson, Ian Johnston, Dominic Kwiatkowski, Cordelia Langford, John Sillitoe on behalf of the Wellcome Sanger Institute COVID-19 Surveillance Team
hCoV-19/England/BRBR-2DDD6AD/2021	EPI_ISL_7722754	2021-12-08	Berkshire and Surrey Pathology Services Lighthouse Laboratory	Wellcome Sanger Institute for the COVID-19 Genomics UK (COG-UK) Consortium	Berkshire and Surrey Pathology Services Lighthouse Laboratory and Alex Alderton, Roberto Amato, Jeffrey Barrett, Sonia Goncalves, Ewan Harrison, David K. Jackson, Ian Johnston, Dominic Kwiatkowski, Cordelia Langford, John Sillitoe on behalf of the Wellcome Sanger Institute COVID-19 Surveillance Team
hCoV-19/England/BRBR-2DDD4C1/2021	EPI_ISL_7722780	2021-12-08	Berkshire and Surrey Pathology Services Lighthouse Laboratory	Wellcome Sanger Institute for the COVID-19 Genomics UK (COG-UK) Consortium	Berkshire and Surrey Pathology Services Lighthouse Laboratory and Alex Alderton, Roberto Amato, Jeffrey Barrett, Sonia Goncalves, Ewan Harrison, David K. Jackson, Ian Johnston, Dominic Kwiatkowski, Cordelia Langford, John Sillitoe on behalf of the Wellcome Sanger Institute COVID-19 Surveillance Team
hCoV-19/England/BRBR-2DDF9A2/2021	EPI_ISL_7722787	2021-12-08	Berkshire and Surrey Pathology Services Lighthouse Laboratory	Wellcome Sanger Institute for the COVID-19 Genomics UK (COG-UK) Consortium	Berkshire and Surrey Pathology Services Lighthouse Laboratory and Alex Alderton, Roberto Amato, Jeffrey Barrett, Sonia Goncalves, Ewan Harrison, David K. Jackson, Ian Johnston, Dominic Kwiatkowski, Cordelia Langford, John Sillitoe on behalf of the Wellcome Sanger Institute COVID-19 Surveillance Team
hCoV-19/England/BRBR-2DDF9DF/2021	EPI_ISL_7722861	2021-12-08	Berkshire and Surrey Pathology Services Lighthouse Laboratory	Wellcome Sanger Institute for the COVID-19 Genomics UK (COG-UK) Consortium	Berkshire and Surrey Pathology Services Lighthouse Laboratory and Alex Alderton, Roberto Amato, Jeffrey Barrett, Sonia Goncalves, Ewan Harrison, David K. Jackson, Ian Johnston, Dominic Kwiatkowski, Cordelia Langford, John Sillitoe on behalf of the Wellcome Sanger Institute COVID-19 Surveillance Team
hCoV-19/England/BRBR-2DDD801/2021	EPI_ISL_7722864	2021-12-08	Berkshire and Surrey Pathology Services Lighthouse Laboratory	Wellcome Sanger Institute for the COVID-19 Genomics UK (COG-UK) Consortium	Berkshire and Surrey Pathology Services Lighthouse Laboratory and Alex Alderton, Roberto Amato, Jeffrey Barrett, Sonia Goncalves, Ewan Harrison, David K. Jackson, Ian Johnston, Dominic Kwiatkowski, Cordelia Langford, John Sillitoe on behalf of the Wellcome Sanger Institute COVID-19 Surveillance Team
hCoV-19/England/BRBR-2DE9574/2021	EPI_ISL_7723146	2021-12-08	Berkshire and Surrey Pathology Services Lighthouse Laboratory	Wellcome Sanger Institute for the COVID-19 Genomics UK (COG-UK) Consortium	Berkshire and Surrey Pathology Services Lighthouse Laboratory and Alex Alderton, Roberto Amato, Jeffrey Barrett, Sonia Goncalves, Ewan Harrison, David K. Jackson, Ian Johnston, Dominic Kwiatkowski, Cordelia Langford, John Sillitoe on behalf of the Wellcome Sanger Institute COVID-19 Surveillance Team
hCoV-19/England/BRBR-2DE97C9/2021	EPI_ISL_7723195	2021-12-08	Berkshire and Surrey Pathology Services Lighthouse Laboratory	Wellcome Sanger Institute for the COVID-19 Genomics UK (COG-UK) Consortium	Berkshire and Surrey Pathology Services Lighthouse Laboratory and Alex Alderton, Roberto Amato, Jeffrey Barrett, Sonia Goncalves, Ewan Harrison, David K. Jackson, Ian Johnston, Dominic Kwiatkowski, Cordelia Langford, John Sillitoe on behalf of the Wellcome Sanger Institute COVID-19 Surveillance Team
hCoV-19/England/BRBR-2DE986C/2021	EPI_ISL_7723198	2021-12-08	Berkshire and Surrey Pathology Services Lighthouse Laboratory	Wellcome Sanger Institute for the COVID-19 Genomics UK (COG-UK) Consortium	Berkshire and Surrey Pathology Services Lighthouse Laboratory and Alex Alderton, Roberto Amato, Jeffrey Barrett, Sonia Goncalves, Ewan Harrison, David K. Jackson, Ian Johnston, Dominic Kwiatkowski, Cordelia Langford, John Sillitoe on behalf of the Wellcome Sanger Institute COVID-19 Surveillance Team
hCoV-19/England/BRBR-2DE9899/2021	EPI_ISL_7723204	2021-12-08	Berkshire and Surrey Pathology Services Lighthouse Laboratory	Wellcome Sanger Institute for the COVID-19 Genomics UK (COG-UK) Consortium	Berkshire and Surrey Pathology Services Lighthouse Laboratory and Alex Alderton, Roberto Amato, Jeffrey Barrett, Sonia Goncalves, Ewan Harrison, David K. Jackson, Ian Johnston, Dominic Kwiatkowski, Cordelia Langford, John Sillitoe on behalf of the Wellcome Sanger Institute COVID-19 Surveillance Team
hCoV-19/England/BRBR-2DE987B/2021	EPI_ISL_7723205	2021-12-08	Berkshire and Surrey Pathology Services Lighthouse Laboratory	Wellcome Sanger Institute for the COVID-19 Genomics UK (COG-UK) Consortium	Berkshire and Surrey Pathology Services Lighthouse Laboratory and Alex Alderton, Roberto Amato, Jeffrey Barrett, Sonia Goncalves, Ewan Harrison, David K. Jackson, Ian Johnston, Dominic Kwiatkowski, Cordelia Langford, John Sillitoe on behalf of the Wellcome Sanger Institute COVID-19 Surveillance Team
hCoV-19/England/BRBR-2DE9A93/2021	EPI_ISL_7723227	2021-12-08	Berkshire and Surrey Pathology Services Lighthouse Laboratory	Wellcome Sanger Institute for the COVID-19 Genomics UK (COG-UK) Consortium	Berkshire and Surrey Pathology Services Lighthouse Laboratory and Alex Alderton, Roberto Amato, Jeffrey Barrett, Sonia Goncalves, Ewan Harrison, David K. Jackson, Ian Johnston, Dominic Kwiatkowski, Cordelia Langford, John Sillitoe on behalf of the Wellcome Sanger Institute COVID-19 Surveillance Team
hCoV-19/England/BRBR-2DE976F/2021	EPI_ISL_7723229	2021-12-08	Berkshire and Surrey Pathology Services Lighthouse Laboratory	Wellcome Sanger Institute for the COVID-19 Genomics UK (COG-UK) Consortium	Berkshire and Surrey Pathology Services Lighthouse Laboratory and Alex Alderton, Roberto Amato, Jeffrey Barrett, Sonia Goncalves, Ewan Harrison, David K. Jackson, Ian Johnston, Dominic Kwiatkowski, Cordelia Langford, John Sillitoe on behalf of the Wellcome Sanger Institute COVID-19 Surveillance Team
hCoV-19/England/BRBR-2DE99D2/2021	EPI_ISL_7723230	2021-12-08	Berkshire and Surrey Pathology Services Lighthouse Laboratory	Wellcome Sanger Institute for the COVID-19 Genomics UK (COG-UK) Consortium	Berkshire and Surrey Pathology Services Lighthouse Laboratory and Alex Alderton, Roberto Amato, Jeffrey Barrett, Sonia Goncalves, Ewan Harrison, David K. Jackson, Ian Johnston, Dominic Kwiatkowski, Cordelia Langford, John Sillitoe on behalf of the Wellcome Sanger Institute COVID-19 Surveillance Team
hCoV-19/England/BRBR-2DE9608/2021	EPI_ISL_7723291	2021-12-08	Berkshire and Surrey Pathology Services Lighthouse Laboratory	Wellcome Sanger Institute for the COVID-19 Genomics UK (COG-UK) Consortium	Berkshire and Surrey Pathology Services Lighthouse Laboratory and Alex Alderton, Roberto Amato, Jeffrey Barrett, Sonia Goncalves, Ewan Harrison, David K. Jackson, Ian Johnston, Dominic Kwiatkowski, Cordelia Langford, John Sillitoe on behalf of the Wellcome Sanger Institute COVID-19 Surveillance Team
hCoV-19/England/BRBR-2DE9723/2021	EPI_ISL_7723339	2021-12-08	Berkshire and Surrey Pathology Services Lighthouse Laboratory	Wellcome Sanger Institute for the COVID-19 Genomics UK (COG-UK) Consortium	Berkshire and Surrey Pathology Services Lighthouse Laboratory and Alex Alderton, Roberto Amato, Jeffrey Barrett, Sonia Goncalves, Ewan Harrison, David K. Jackson, Ian Johnston, Dominic Kwiatkowski, Cordelia Langford, John Sillitoe on behalf of the Wellcome Sanger Institute COVID-19 Surveillance Team
hCoV-19/England/BRBR-2DE95B0/2021	EPI_ISL_7723341	2021-12-08	Berkshire and Surrey Pathology Services Lighthouse Laboratory	Wellcome Sanger Institute for the COVID-19 Genomics UK (COG-UK) Consortium	Berkshire and Surrey Pathology Services Lighthouse Laboratory and Alex Alderton, Roberto Amato, Jeffrey Barrett, Sonia Goncalves, Ewan Harrison, David K. Jackson, Ian Johnston, Dominic Kwiatkowski, Cordelia Langford, John Sillitoe on behalf of the Wellcome Sanger Institute COVID-19 Surveillance Team
hCoV-19/England/BRBR-2DE9635/2021	EPI_ISL_7723390	2021-12-08	Berkshire and Surrey Pathology Services Lighthouse Laboratory	Wellcome Sanger Institute for the COVID-19 Genomics UK (COG-UK) Consortium	Berkshire and Surrey Pathology Services Lighthouse Laboratory and Alex Alderton, Roberto Amato, Jeffrey Barrett, Sonia Goncalves, Ewan Harrison, David K. Jackson, Ian Johnston, Dominic Kwiatkowski, Cordelia Langford, John Sillitoe on behalf of the Wellcome Sanger Institute COVID-19 Surveillance Team
hCoV-19/England/MILK-2DEAA0B/2021	EPI_ISL_7723453	2021-12-08	Lighthouse Lab in Milton Keynes	Wellcome Sanger Institute for the COVID-19 Genomics UK (COG-UK) Consortium	The Lighthouse Lab in Milton Keynes and Alex Alderton, Roberto Amato, Jeffrey Barrett, Sonia Goncalves, Ewan Harrison, David K. Jackson, Ian Johnston, Dominic Kwiatkowski, Cordelia Langford, John Sillitoe on behalf of the Wellcome Sanger Institute COVID-19 Surveillance Team
hCoV-19/England/ALDP-2DDBBCE/2021	EPI_ISL_7723655	2021-12-08	Lighthouse Lab in Alderley Park	Wellcome Sanger Institute for the COVID-19 Genomics UK (COG-UK) Consortium	Jacquelyn Wynn, Mairead Hyland, The Lighthouse Lab in Alderley Park and Alex Alderton, Roberto Amato, Jeffrey Barrett, Sonia Goncalves, Ewan Harrison, David K. Jackson, Ian Johnston, Dominic Kwiatkowski, Cordelia Langford, John Sillitoe on behalf of the Wellcome Sanger Institute COVID-19 Surveillance Team
hCoV-19/England/LSPA-2DDD2B8/2021	EPI_ISL_7723682	2021-12-08	Rosalind Franklin Laboratory	Wellcome Sanger Institute for the COVID-19 Genomics UK (COG-UK) Consortium	Donald Fraser, Suki Lee, Rob Howes, The Rosalind Franklin Laboratory and Alex Alderton, Roberto Amato, Jeffrey Barrett, Sonia Goncalves, Ewan Harrison, David K. Jackson, Ian Johnston, Dominic Kwiatkowski, Cordelia Langford, John Sillitoe on behalf of the Wellcome Sanger Institute COVID-19 Surveillance Team
hCoV-19/Scotland/QEUH-2DDC583/2021	EPI_ISL_7723697	2021-12-08	Lighthouse Lab in Glasgow	Wellcome Sanger Institute for the COVID-19 Genomics UK (COG-UK) Consortium	Harper VanSteenhouse, Yumi Kasai, David Gray, Carol Clugston, Anna Dominiczak and Alex Alderton, Roberto Amato, Jeffrey Barrett, Sonia Goncalves, Ewan Harrison, David K. Jackson, Ian Johnston, Dominic Kwiatkowski, Cordelia Langford, John Sillitoe on behalf of the Wellcome Sanger Institute COVID-19 Surveillance Team
hCoV-19/England/LSPA-2DDCE4C/2021	EPI_ISL_7723759	2021-12-08	Rosalind Franklin Laboratory	Wellcome Sanger Institute for the COVID-19 Genomics UK (COG-UK) Consortium	Donald Fraser, Suki Lee, Rob Howes, The Rosalind Franklin Laboratory and Alex Alderton, Roberto Amato, Jeffrey Barrett, Sonia Goncalves, Ewan Harrison, David K. Jackson, Ian Johnston, Dominic Kwiatkowski, Cordelia Langford, John Sillitoe on behalf of the Wellcome Sanger Institute COVID-19 Surveillance Team
hCoV-19/Scotland/QEUH-2DDC222/2021	EPI_ISL_7723767	2021-12-08	Lighthouse Lab in Glasgow	Wellcome Sanger Institute for the COVID-19 Genomics UK (COG-UK) Consortium	Harper VanSteenhouse, Yumi Kasai, David Gray, Carol Clugston, Anna Dominiczak and Alex Alderton, Roberto Amato, Jeffrey Barrett, Sonia Goncalves, Ewan Harrison, David K. Jackson, Ian Johnston, Dominic Kwiatkowski, Cordelia Langford, John Sillitoe on behalf of the Wellcome Sanger Institute COVID-19 Surveillance Team
hCoV-19/England/ALDP-2DDB690/2021	EPI_ISL_7723773	2021-12-08	Lighthouse Lab in Alderley Park	Wellcome Sanger Institute for the COVID-19 Genomics UK (COG-UK) Consortium	Jacquelyn Wynn, Mairead Hyland, The Lighthouse Lab in Alderley Park and Alex Alderton, Roberto Amato, Jeffrey Barrett, Sonia Goncalves, Ewan Harrison, David K. Jackson, Ian Johnston, Dominic Kwiatkowski, Cordelia Langford, John Sillitoe on behalf of the Wellcome Sanger Institute COVID-19 Surveillance Team
hCoV-19/Scotland/QEUH-2DDC240/2021	EPI_ISL_7723784	2021-12-08	Lighthouse Lab in Glasgow	Wellcome Sanger Institute for the COVID-19 Genomics UK (COG-UK) Consortium	Harper VanSteenhouse, Yumi Kasai, David Gray, Carol Clugston, Anna Dominiczak and Alex Alderton, Roberto Amato, Jeffrey Barrett, Sonia Goncalves, Ewan Harrison, David K. Jackson, Ian Johnston, Dominic Kwiatkowski, Cordelia Langford, John Sillitoe on behalf of the Wellcome Sanger Institute COVID-19 Surveillance Team
hCoV-19/England/ALDP-2DDBB37/2021	EPI_ISL_7723830	2021-12-08	Lighthouse Lab in Alderley Park	Wellcome Sanger Institute for the COVID-19 Genomics UK (COG-UK) Consortium	Jacquelyn Wynn, Mairead Hyland, The Lighthouse Lab in Alderley Park and Alex Alderton, Roberto Amato, Jeffrey Barrett, Sonia Goncalves, Ewan Harrison, David K. Jackson, Ian Johnston, Dominic Kwiatkowski, Cordelia Langford, John Sillitoe on behalf of the Wellcome Sanger Institute COVID-19 Surveillance Team
hCoV-19/Scotland/QEUH-2DD9313/2021	EPI_ISL_7723927	2021-12-08	Lighthouse Lab in Glasgow	Wellcome Sanger Institute for the COVID-19 Genomics UK (COG-UK) Consortium	Harper VanSteenhouse, Yumi Kasai, David Gray, Carol Clugston, Anna Dominiczak and Alex Alderton, Roberto Amato, Jeffrey Barrett, Sonia Goncalves, Ewan Harrison, David K. Jackson, Ian Johnston, Dominic Kwiatkowski, Cordelia Langford, John Sillitoe on behalf of the Wellcome Sanger Institute COVID-19 Surveillance Team
hCoV-19/England/ALDP-2DD91DD/2021	EPI_ISL_7723937	2021-12-08	Lighthouse Lab in Alderley Park	Wellcome Sanger Institute for the COVID-19 Genomics UK (COG-UK) Consortium	Jacquelyn Wynn, Mairead Hyland, The Lighthouse Lab in Alderley Park and Alex Alderton, Roberto Amato, Jeffrey Barrett, Sonia Goncalves, Ewan Harrison, David K. Jackson, Ian Johnston, Dominic Kwiatkowski, Cordelia Langford, John Sillitoe on behalf of the Wellcome Sanger Institute COVID-19 Surveillance Team
hCoV-19/Scotland/QEUH-2DD961A/2021	EPI_ISL_7724004	2021-12-08	Lighthouse Lab in Glasgow	Wellcome Sanger Institute for the COVID-19 Genomics UK (COG-UK) Consortium	Harper VanSteenhouse, Yumi Kasai, David Gray, Carol Clugston, Anna Dominiczak and Alex Alderton, Roberto Amato, Jeffrey Barrett, Sonia Goncalves, Ewan Harrison, David K. Jackson, Ian Johnston, Dominic Kwiatkowski, Cordelia Langford, John Sillitoe on behalf of the Wellcome Sanger Institute COVID-19 Surveillance Team
hCoV-19/Scotland/QEUH-2DD96CF/2021	EPI_ISL_7724033	2021-12-08	Lighthouse Lab in Glasgow	Wellcome Sanger Institute for the COVID-19 Genomics UK (COG-UK) Consortium	Harper VanSteenhouse, Yumi Kasai, David Gray, Carol Clugston, Anna Dominiczak and Alex Alderton, Roberto Amato, Jeffrey Barrett, Sonia Goncalves, Ewan Harrison, David K. Jackson, Ian Johnston, Dominic Kwiatkowski, Cordelia Langford, John Sillitoe on behalf of the Wellcome Sanger Institute COVID-19 Surveillance Team
hCoV-19/England/PLYM-2DD7096/2021	EPI_ISL_7724055	2021-12-08	Lighthouse Laboratory Plymouth	Wellcome Sanger Institute for the COVID-19 Genomics UK (COG-UK) Consortium	Lighthouse Laboratory Plymouth and Alex Alderton, Roberto Amato, Jeffrey Barrett, Sonia Goncalves, Ewan Harrison, David K. Jackson, Ian Johnston, Dominic Kwiatkowski, Cordelia Langford, John Sillitoe on behalf of the Wellcome Sanger Institute COVID-19 Surveillance Team
hCoV-19/England/PLYM-2DD7069/2021	EPI_ISL_7724060	2021-12-08	Lighthouse Laboratory Plymouth	Wellcome Sanger Institute for the COVID-19 Genomics UK (COG-UK) Consortium	Lighthouse Laboratory Plymouth and Alex Alderton, Roberto Amato, Jeffrey Barrett, Sonia Goncalves, Ewan Harrison, David K. Jackson, Ian Johnston, Dominic Kwiatkowski, Cordelia Langford, John Sillitoe on behalf of the Wellcome Sanger Institute COVID-19 Surveillance Team
hCoV-19/England/PLYM-2DD7078/2021	EPI_ISL_7724064	2021-12-08	Lighthouse Laboratory Plymouth	Wellcome Sanger Institute for the COVID-19 Genomics UK (COG-UK) Consortium	Lighthouse Laboratory Plymouth and Alex Alderton, Roberto Amato, Jeffrey Barrett, Sonia Goncalves, Ewan Harrison, David K. Jackson, Ian Johnston, Dominic Kwiatkowski, Cordelia Langford, John Sillitoe on behalf of the Wellcome Sanger Institute COVID-19 Surveillance Team
hCoV-19/England/ALDP-2DD9155/2021	EPI_ISL_7724102	2021-12-08	Lighthouse Lab in Alderley Park	Wellcome Sanger Institute for the COVID-19 Genomics UK (COG-UK) Consortium	Jacquelyn Wynn, Mairead Hyland, The Lighthouse Lab in Alderley Park and Alex Alderton, Roberto Amato, Jeffrey Barrett, Sonia Goncalves, Ewan Harrison, David K. Jackson, Ian Johnston, Dominic Kwiatkowski, Cordelia Langford, John Sillitoe on behalf of the Wellcome Sanger Institute COVID-19 Surveillance Team
hCoV-19/Scotland/QEUH-2DD94F2/2021	EPI_ISL_7724150	2021-12-08	Lighthouse Lab in Glasgow	Wellcome Sanger Institute for the COVID-19 Genomics UK (COG-UK) Consortium	Harper VanSteenhouse, Yumi Kasai, David Gray, Carol Clugston, Anna Dominiczak and Alex Alderton, Roberto Amato, Jeffrey Barrett, Sonia Goncalves, Ewan Harrison, David K. Jackson, Ian Johnston, Dominic Kwiatkowski, Cordelia Langford, John Sillitoe on behalf of the Wellcome Sanger Institute COVID-19 Surveillance Team
hCoV-19/Scotland/QEUH-2DD951D/2021	EPI_ISL_7724165	2021-12-08	Lighthouse Lab in Glasgow	Wellcome Sanger Institute for the COVID-19 Genomics UK (COG-UK) Consortium	Harper VanSteenhouse, Yumi Kasai, David Gray, Carol Clugston, Anna Dominiczak and Alex Alderton, Roberto Amato, Jeffrey Barrett, Sonia Goncalves, Ewan Harrison, David K. Jackson, Ian Johnston, Dominic Kwiatkowski, Cordelia Langford, John Sillitoe on behalf of the Wellcome Sanger Institute COVID-19 Surveillance Team
hCoV-19/England/PLYM-2DD7412/2021	EPI_ISL_7724179	2021-12-08	Lighthouse Laboratory Plymouth	Wellcome Sanger Institute for the COVID-19 Genomics UK (COG-UK) Consortium	Lighthouse Laboratory Plymouth and Alex Alderton, Roberto Amato, Jeffrey Barrett, Sonia Goncalves, Ewan Harrison, David K. Jackson, Ian Johnston, Dominic Kwiatkowski, Cordelia Langford, John Sillitoe on behalf of the Wellcome Sanger Institute COVID-19 Surveillance Team
hCoV-19/England/PLYM-2DD70D2/2021	EPI_ISL_7724198	2021-12-08	Lighthouse Laboratory Plymouth	Wellcome Sanger Institute for the COVID-19 Genomics UK (COG-UK) Consortium	Lighthouse Laboratory Plymouth and Alex Alderton, Roberto Amato, Jeffrey Barrett, Sonia Goncalves, Ewan Harrison, David K. Jackson, Ian Johnston, Dominic Kwiatkowski, Cordelia Langford, John Sillitoe on behalf of the Wellcome Sanger Institute COVID-19 Surveillance Team
hCoV-19/England/PLYM-2DD705A/2021	EPI_ISL_7724210	2021-12-08	Lighthouse Laboratory Plymouth	Wellcome Sanger Institute for the COVID-19 Genomics UK (COG-UK) Consortium	Lighthouse Laboratory Plymouth and Alex Alderton, Roberto Amato, Jeffrey Barrett, Sonia Goncalves, Ewan Harrison, David K. Jackson, Ian Johnston, Dominic Kwiatkowski, Cordelia Langford, John Sillitoe on behalf of the Wellcome Sanger Institute COVID-19 Surveillance Team
hCoV-19/England/PLYM-2DD72CD/2021	EPI_ISL_7724258	2021-12-08	Lighthouse Laboratory Plymouth	Wellcome Sanger Institute for the COVID-19 Genomics UK (COG-UK) Consortium	Lighthouse Laboratory Plymouth and Alex Alderton, Roberto Amato, Jeffrey Barrett, Sonia Goncalves, Ewan Harrison, David K. Jackson, Ian Johnston, Dominic Kwiatkowski, Cordelia Langford, John Sillitoe on behalf of the Wellcome Sanger Institute COVID-19 Surveillance Team
hCoV-19/Scotland/QEUH-2DD92F8/2021	EPI_ISL_7724350	2021-12-08	Lighthouse Lab in Glasgow	Wellcome Sanger Institute for the COVID-19 Genomics UK (COG-UK) Consortium	Harper VanSteenhouse, Yumi Kasai, David Gray, Carol Clugston, Anna Dominiczak and Alex Alderton, Roberto Amato, Jeffrey Barrett, Sonia Goncalves, Ewan Harrison, David K. Jackson, Ian Johnston, Dominic Kwiatkowski, Cordelia Langford, John Sillitoe on behalf of the Wellcome Sanger Institute COVID-19 Surveillance Team
hCoV-19/England/ALDP-2DD3F7F/2021	EPI_ISL_7724359	2021-12-08	Lighthouse Lab in Alderley Park	Wellcome Sanger Institute for the COVID-19 Genomics UK (COG-UK) Consortium	Jacquelyn Wynn, Mairead Hyland, The Lighthouse Lab in Alderley Park and Alex Alderton, Roberto Amato, Jeffrey Barrett, Sonia Goncalves, Ewan Harrison, David K. Jackson, Ian Johnston, Dominic Kwiatkowski, Cordelia Langford, John Sillitoe on behalf of the Wellcome Sanger Institute COVID-19 Surveillance Team
hCoV-19/England/ALDP-2DD34DA/2021	EPI_ISL_7724382	2021-12-08	Lighthouse Lab in Alderley Park	Wellcome Sanger Institute for the COVID-19 Genomics UK (COG-UK) Consortium	Jacquelyn Wynn, Mairead Hyland, The Lighthouse Lab in Alderley Park and Alex Alderton, Roberto Amato, Jeffrey Barrett, Sonia Goncalves, Ewan Harrison, David K. Jackson, Ian Johnston, Dominic Kwiatkowski, Cordelia Langford, John Sillitoe on behalf of the Wellcome Sanger Institute COVID-19 Surveillance Team
hCoV-19/England/ALDP-2DD2848/2021	EPI_ISL_7724484	2021-12-08	Lighthouse Lab in Alderley Park	Wellcome Sanger Institute for the COVID-19 Genomics UK (COG-UK) Consortium	Jacquelyn Wynn, Mairead Hyland, The Lighthouse Lab in Alderley Park and Alex Alderton, Roberto Amato, Jeffrey Barrett, Sonia Goncalves, Ewan Harrison, David K. Jackson, Ian Johnston, Dominic Kwiatkowski, Cordelia Langford, John Sillitoe on behalf of the Wellcome Sanger Institute COVID-19 Surveillance Team
hCoV-19/England/ALDP-2DD38FC/2021	EPI_ISL_7724628	2021-12-08	Lighthouse Lab in Alderley Park	Wellcome Sanger Institute for the COVID-19 Genomics UK (COG-UK) Consortium	Jacquelyn Wynn, Mairead Hyland, The Lighthouse Lab in Alderley Park and Alex Alderton, Roberto Amato, Jeffrey Barrett, Sonia Goncalves, Ewan Harrison, David K. Jackson, Ian Johnston, Dominic Kwiatkowski, Cordelia Langford, John Sillitoe on behalf of the Wellcome Sanger Institute COVID-19 Surveillance Team
hCoV-19/England/ALDP-2DD3847/2021	EPI_ISL_7724720	2021-12-08	Lighthouse Lab in Alderley Park	Wellcome Sanger Institute for the COVID-19 Genomics UK (COG-UK) Consortium	Jacquelyn Wynn, Mairead Hyland, The Lighthouse Lab in Alderley Park and Alex Alderton, Roberto Amato, Jeffrey Barrett, Sonia Goncalves, Ewan Harrison, David K. Jackson, Ian Johnston, Dominic Kwiatkowski, Cordelia Langford, John Sillitoe on behalf of the Wellcome Sanger Institute COVID-19 Surveillance Team
hCoV-19/England/ALDP-2DD3C96/2021	EPI_ISL_7724747	2021-12-08	Lighthouse Lab in Alderley Park	Wellcome Sanger Institute for the COVID-19 Genomics UK (COG-UK) Consortium	Jacquelyn Wynn, Mairead Hyland, The Lighthouse Lab in Alderley Park and Alex Alderton, Roberto Amato, Jeffrey Barrett, Sonia Goncalves, Ewan Harrison, David K. Jackson, Ian Johnston, Dominic Kwiatkowski, Cordelia Langford, John Sillitoe on behalf of the Wellcome Sanger Institute COVID-19 Surveillance Team
hCoV-19/England/ALDP-2DC90E2/2021	EPI_ISL_7724828	2021-12-08	Lighthouse Lab in Alderley Park	Wellcome Sanger Institute for the COVID-19 Genomics UK (COG-UK) Consortium	Jacquelyn Wynn, Mairead Hyland, The Lighthouse Lab in Alderley Park and Alex Alderton, Roberto Amato, Jeffrey Barrett, Sonia Goncalves, Ewan Harrison, David K. Jackson, Ian Johnston, Dominic Kwiatkowski, Cordelia Langford, John Sillitoe on behalf of the Wellcome Sanger Institute COVID-19 Surveillance Team
hCoV-19/England/MILK-2DD5BB5/2021	EPI_ISL_7724847	2021-12-08	Lighthouse Lab in Milton Keynes	Wellcome Sanger Institute for the COVID-19 Genomics UK (COG-UK) Consortium	The Lighthouse Lab in Milton Keynes and Alex Alderton, Roberto Amato, Jeffrey Barrett, Sonia Goncalves, Ewan Harrison, David K. Jackson, Ian Johnston, Dominic Kwiatkowski, Cordelia Langford, John Sillitoe on behalf of the Wellcome Sanger Institute COVID-19 Surveillance Team
hCoV-19/England/MILK-2DD5C1C/2021	EPI_ISL_7724854	2021-12-08	Lighthouse Lab in Milton Keynes	Wellcome Sanger Institute for the COVID-19 Genomics UK (COG-UK) Consortium	The Lighthouse Lab in Milton Keynes and Alex Alderton, Roberto Amato, Jeffrey Barrett, Sonia Goncalves, Ewan Harrison, David K. Jackson, Ian Johnston, Dominic Kwiatkowski, Cordelia Langford, John Sillitoe on behalf of the Wellcome Sanger Institute COVID-19 Surveillance Team
hCoV-19/England/MILK-2DD5AE5/2021	EPI_ISL_7724923	2021-12-08	Lighthouse Lab in Milton Keynes	Wellcome Sanger Institute for the COVID-19 Genomics UK (COG-UK) Consortium	The Lighthouse Lab in Milton Keynes and Alex Alderton, Roberto Amato, Jeffrey Barrett, Sonia Goncalves, Ewan Harrison, David K. Jackson, Ian Johnston, Dominic Kwiatkowski, Cordelia Langford, John Sillitoe on behalf of the Wellcome Sanger Institute COVID-19 Surveillance Team
hCoV-19/England/MILK-2DD5B1F/2021	EPI_ISL_7724941	2021-12-08	Lighthouse Lab in Milton Keynes	Wellcome Sanger Institute for the COVID-19 Genomics UK (COG-UK) Consortium	The Lighthouse Lab in Milton Keynes and Alex Alderton, Roberto Amato, Jeffrey Barrett, Sonia Goncalves, Ewan Harrison, David K. Jackson, Ian Johnston, Dominic Kwiatkowski, Cordelia Langford, John Sillitoe on behalf of the Wellcome Sanger Institute COVID-19 Surveillance Team
hCoV-19/England/MILK-2DD5AB8/2021	EPI_ISL_7725011	2021-12-08	Lighthouse Lab in Milton Keynes	Wellcome Sanger Institute for the COVID-19 Genomics UK (COG-UK) Consortium	The Lighthouse Lab in Milton Keynes and Alex Alderton, Roberto Amato, Jeffrey Barrett, Sonia Goncalves, Ewan Harrison, David K. Jackson, Ian Johnston, Dominic Kwiatkowski, Cordelia Langford, John Sillitoe on behalf of the Wellcome Sanger Institute COVID-19 Surveillance Team
hCoV-19/England/MILK-2DD5915/2021	EPI_ISL_7725108	2021-12-08	Lighthouse Lab in Milton Keynes	Wellcome Sanger Institute for the COVID-19 Genomics UK (COG-UK) Consortium	The Lighthouse Lab in Milton Keynes and Alex Alderton, Roberto Amato, Jeffrey Barrett, Sonia Goncalves, Ewan Harrison, David K. Jackson, Ian Johnston, Dominic Kwiatkowski, Cordelia Langford, John Sillitoe on behalf of the Wellcome Sanger Institute COVID-19 Surveillance Team
hCoV-19/England/MILK-2DD5B79/2021	EPI_ISL_7725117	2021-12-08	Lighthouse Lab in Milton Keynes	Wellcome Sanger Institute for the COVID-19 Genomics UK (COG-UK) Consortium	The Lighthouse Lab in Milton Keynes and Alex Alderton, Roberto Amato, Jeffrey Barrett, Sonia Goncalves, Ewan Harrison, David K. Jackson, Ian Johnston, Dominic Kwiatkowski, Cordelia Langford, John Sillitoe on behalf of the Wellcome Sanger Institute COVID-19 Surveillance Team
hCoV-19/England/ALDP-2DC9282/2021	EPI_ISL_7725152	2021-12-08	Lighthouse Lab in Alderley Park	Wellcome Sanger Institute for the COVID-19 Genomics UK (COG-UK) Consortium	Jacquelyn Wynn, Mairead Hyland, The Lighthouse Lab in Alderley Park and Alex Alderton, Roberto Amato, Jeffrey Barrett, Sonia Goncalves, Ewan Harrison, David K. Jackson, Ian Johnston, Dominic Kwiatkowski, Cordelia Langford, John Sillitoe on behalf of the Wellcome Sanger Institute COVID-19 Surveillance Team
hCoV-19/England/ALDP-2DE539C/2021	EPI_ISL_7725192	2021-12-08	Lighthouse Lab in Alderley Park	Wellcome Sanger Institute for the COVID-19 Genomics UK (COG-UK) Consortium	Jacquelyn Wynn, Mairead Hyland, The Lighthouse Lab in Alderley Park and Alex Alderton, Roberto Amato, Jeffrey Barrett, Sonia Goncalves, Ewan Harrison, David K. Jackson, Ian Johnston, Dominic Kwiatkowski, Cordelia Langford, John Sillitoe on behalf of the Wellcome Sanger Institute COVID-19 Surveillance Team
hCoV-19/Scotland/QEUH-2DE7E11/2021	EPI_ISL_7725277	2021-12-08	Lighthouse Lab in Glasgow	Wellcome Sanger Institute for the COVID-19 Genomics UK (COG-UK) Consortium	Harper VanSteenhouse, Yumi Kasai, David Gray, Carol Clugston, Anna Dominiczak and Alex Alderton, Roberto Amato, Jeffrey Barrett, Sonia Goncalves, Ewan Harrison, David K. Jackson, Ian Johnston, Dominic Kwiatkowski, Cordelia Langford, John Sillitoe on behalf of the Wellcome Sanger Institute COVID-19 Surveillance Team
hCoV-19/England/ALDP-2DE51ED/2021	EPI_ISL_7725341	2021-12-08	Lighthouse Lab in Alderley Park	Wellcome Sanger Institute for the COVID-19 Genomics UK (COG-UK) Consortium	Jacquelyn Wynn, Mairead Hyland, The Lighthouse Lab in Alderley Park and Alex Alderton, Roberto Amato, Jeffrey Barrett, Sonia Goncalves, Ewan Harrison, David K. Jackson, Ian Johnston, Dominic Kwiatkowski, Cordelia Langford, John Sillitoe on behalf of the Wellcome Sanger Institute COVID-19 Surveillance Team
hCoV-19/England/QEUH-2DE638C/2021	EPI_ISL_7725346	2021-12-08	Lighthouse Lab in Glasgow	Wellcome Sanger Institute for the COVID-19 Genomics UK (COG-UK) Consortium	Harper VanSteenhouse, Yumi Kasai, David Gray, Carol Clugston, Anna Dominiczak and Alex Alderton, Roberto Amato, Jeffrey Barrett, Sonia Goncalves, Ewan Harrison, David K. Jackson, Ian Johnston, Dominic Kwiatkowski, Cordelia Langford, John Sillitoe on behalf of the Wellcome Sanger Institute COVID-19 Surveillance Team
hCoV-19/England/ALDP-2DE4F02/2021	EPI_ISL_7725348	2021-12-08	Lighthouse Lab in Alderley Park	Wellcome Sanger Institute for the COVID-19 Genomics UK (COG-UK) Consortium	Jacquelyn Wynn, Mairead Hyland, The Lighthouse Lab in Alderley Park and Alex Alderton, Roberto Amato, Jeffrey Barrett, Sonia Goncalves, Ewan Harrison, David K. Jackson, Ian Johnston, Dominic Kwiatkowski, Cordelia Langford, John Sillitoe on behalf of the Wellcome Sanger Institute COVID-19 Surveillance Team
hCoV-19/England/ALDP-2DE52BD/2021	EPI_ISL_7725468	2021-12-08	Lighthouse Lab in Alderley Park	Wellcome Sanger Institute for the COVID-19 Genomics UK (COG-UK) Consortium	Jacquelyn Wynn, Mairead Hyland, The Lighthouse Lab in Alderley Park and Alex Alderton, Roberto Amato, Jeffrey Barrett, Sonia Goncalves, Ewan Harrison, David K. Jackson, Ian Johnston, Dominic Kwiatkowski, Cordelia Langford, John Sillitoe on behalf of the Wellcome Sanger Institute COVID-19 Surveillance Team
hCoV-19/Scotland/QEUH-2DE7E3F/2021	EPI_ISL_7725517	2021-12-08	Lighthouse Lab in Glasgow	Wellcome Sanger Institute for the COVID-19 Genomics UK (COG-UK) Consortium	Harper VanSteenhouse, Yumi Kasai, David Gray, Carol Clugston, Anna Dominiczak and Alex Alderton, Roberto Amato, Jeffrey Barrett, Sonia Goncalves, Ewan Harrison, David K. Jackson, Ian Johnston, Dominic Kwiatkowski, Cordelia Langford, John Sillitoe on behalf of the Wellcome Sanger Institute COVID-19 Surveillance Team
hCoV-19/England/ALDP-2DE501D/2021	EPI_ISL_7725558	2021-12-08	Lighthouse Lab in Alderley Park	Wellcome Sanger Institute for the COVID-19 Genomics UK (COG-UK) Consortium	Jacquelyn Wynn, Mairead Hyland, The Lighthouse Lab in Alderley Park and Alex Alderton, Roberto Amato, Jeffrey Barrett, Sonia Goncalves, Ewan Harrison, David K. Jackson, Ian Johnston, Dominic Kwiatkowski, Cordelia Langford, John Sillitoe on behalf of the Wellcome Sanger Institute COVID-19 Surveillance Team
hCoV-19/Scotland/QEUH-2DE6076/2021	EPI_ISL_7725564	2021-12-08	Lighthouse Lab in Glasgow	Wellcome Sanger Institute for the COVID-19 Genomics UK (COG-UK) Consortium	Harper VanSteenhouse, Yumi Kasai, David Gray, Carol Clugston, Anna Dominiczak and Alex Alderton, Roberto Amato, Jeffrey Barrett, Sonia Goncalves, Ewan Harrison, David K. Jackson, Ian Johnston, Dominic Kwiatkowski, Cordelia Langford, John Sillitoe on behalf of the Wellcome Sanger Institute COVID-19 Surveillance Team
hCoV-19/England/ALDP-2DE53C9/2021	EPI_ISL_7725573	2021-12-08	Lighthouse Lab in Alderley Park	Wellcome Sanger Institute for the COVID-19 Genomics UK (COG-UK) Consortium	Jacquelyn Wynn, Mairead Hyland, The Lighthouse Lab in Alderley Park and Alex Alderton, Roberto Amato, Jeffrey Barrett, Sonia Goncalves, Ewan Harrison, David K. Jackson, Ian Johnston, Dominic Kwiatkowski, Cordelia Langford, John Sillitoe on behalf of the Wellcome Sanger Institute COVID-19 Surveillance Team
hCoV-19/England/ALDP-2DE53BA/2021	EPI_ISL_7725592	2021-12-08	Lighthouse Lab in Alderley Park	Wellcome Sanger Institute for the COVID-19 Genomics UK (COG-UK) Consortium	Jacquelyn Wynn, Mairead Hyland, The Lighthouse Lab in Alderley Park and Alex Alderton, Roberto Amato, Jeffrey Barrett, Sonia Goncalves, Ewan Harrison, David K. Jackson, Ian Johnston, Dominic Kwiatkowski, Cordelia Langford, John Sillitoe on behalf of the Wellcome Sanger Institute COVID-19 Surveillance Team
hCoV-19/Scotland/QEUH-2DE2924/2021	EPI_ISL_7725647	2021-12-08	Lighthouse Lab in Glasgow	Wellcome Sanger Institute for the COVID-19 Genomics UK (COG-UK) Consortium	Harper VanSteenhouse, Yumi Kasai, David Gray, Carol Clugston, Anna Dominiczak and Alex Alderton, Roberto Amato, Jeffrey Barrett, Sonia Goncalves, Ewan Harrison, David K. Jackson, Ian Johnston, Dominic Kwiatkowski, Cordelia Langford, John Sillitoe on behalf of the Wellcome Sanger Institute COVID-19 Surveillance Team
hCoV-19/Scotland/QEUH-2DE2890/2021	EPI_ISL_7725770	2021-12-08	Lighthouse Lab in Glasgow	Wellcome Sanger Institute for the COVID-19 Genomics UK (COG-UK) Consortium	Harper VanSteenhouse, Yumi Kasai, David Gray, Carol Clugston, Anna Dominiczak and Alex Alderton, Roberto Amato, Jeffrey Barrett, Sonia Goncalves, Ewan Harrison, David K. Jackson, Ian Johnston, Dominic Kwiatkowski, Cordelia Langford, John Sillitoe on behalf of the Wellcome Sanger Institute COVID-19 Surveillance Team
hCoV-19/Spain/MD-CMD-40706584/2021	EPI_ISL_7733493	2021-12-08	Clinical Microbiology Department University Hospital Fundacion Jimenez Diaz	Clinical Microbiology Department University Hospital Fundacion Jimenez Diaz	L. Salar-Vidal
hCoV-19/Spain/MD-CMD-40430734/2021	EPI_ISL_7733573	2021-12-08	Clinical Microbiology Department University Hospital Fundacion Jimenez Diaz	Clinical Microbiology Department University Hospital Fundacion Jimenez Diaz	L. Salar-Vidal
hCoV-19/Spain/MD-FJD-40706585/2021	EPI_ISL_7733778	2021-12-08	University Hospital Fundacion Jimenez Diaz	University Hospital Fundacion Jimenez Diaz	Llanos Salar-Vidal
hCoV-19/Spain/MD-FJD-40706611/2021	EPI_ISL_7733861	2021-12-08	Clinical Microbiology Department University Hospital Fundacion Jimenez Diaz	Clinical Microbiology Department University Hospital Fundacion Jimenez Diaz	L. Salar-Vidal
hCoV-19/Belgium/UGent-12026/2021	EPI_ISL_7735264	2021-12-08	Lab voor klinische biologie	Lab voor klinische biologie	May-Linh Truong, Marija Janevska, Hannelore Hamerlinck, Bruno Verhasselt
hCoV-19/Belgium/UGent-12033/2021	EPI_ISL_7735269	2021-12-08	Lab voor klinische biologie	Lab voor klinische biologie	May-Linh Truong, Marija Janevska, Hannelore Hamerlinck, Bruno Verhasselt
hCoV-19/USA/WA-CDC-UW21120879431/2021	EPI_ISL_7738783	2021-12-08	UW Virology Lab	UW Virology Lab	Pavitra Roychoudhury, Shah Mohamed Bakhash, Seffir T. Wendm, Isabel Arnould, Pooneh Hajian, Hong Xie, Sean Ellis, Nathan Breit, Robert J. Livingston, Meei-Li Huang, Keith R Jerome, Patrick Mathias, Alexander Greninger
hCoV-19/USA/WA-CDC-UW21120806850/2021	EPI_ISL_7738784	2021-12-08	UW Virology Lab	UW Virology Lab	Pavitra Roychoudhury, Shah Mohamed Bakhash, Seffir T. Wendm, Isabel Arnould, Pooneh Hajian, Hong Xie, Sean Ellis, Nathan Breit, Robert J. Livingston, Meei-Li Huang, Keith R Jerome, Patrick Mathias, Alexander Greninger
hCoV-19/USA/WA-CDC-UW21120808171/2021	EPI_ISL_7738787	2021-12-08	UW Virology Lab	UW Virology Lab	Pavitra Roychoudhury, Shah Mohamed Bakhash, Seffir T. Wendm, Isabel Arnould, Pooneh Hajian, Hong Xie, Sean Ellis, Nathan Breit, Robert J. Livingston, Meei-Li Huang, Keith R Jerome, Patrick Mathias, Alexander Greninger
hCoV-19/USA/WA-CDC-UW21120828297/2021	EPI_ISL_7738788	2021-12-08	UW Virology Lab	UW Virology Lab	Pavitra Roychoudhury, Shah Mohamed Bakhash, Seffir T. Wendm, Isabel Arnould, Pooneh Hajian, Hong Xie, Sean Ellis, Nathan Breit, Robert J. Livingston, Meei-Li Huang, Keith R Jerome, Patrick Mathias, Alexander Greninger
hCoV-19/USA/WA-CDC-UW21120826775/2021	EPI_ISL_7738790	2021-12-08	UW Virology Lab	UW Virology Lab	Pavitra Roychoudhury, Shah Mohamed Bakhash, Seffir T. Wendm, Isabel Arnould, Pooneh Hajian, Hong Xie, Sean Ellis, Nathan Breit, Robert J. Livingston, Meei-Li Huang, Keith R Jerome, Patrick Mathias, Alexander Greninger
hCoV-19/USA/WA-CDC-UW21120818645/2021	EPI_ISL_7738796	2021-12-08	UW Virology Lab	UW Virology Lab	Pavitra Roychoudhury, Shah Mohamed Bakhash, Seffir T. Wendm, Isabel Arnould, Pooneh Hajian, Hong Xie, Sean Ellis, Nathan Breit, Robert J. Livingston, Meei-Li Huang, Keith R Jerome, Patrick Mathias, Alexander Greninger
hCoV-19/USA/WA-CDC-UW21120865862/2021	EPI_ISL_7738798	2021-12-08	UW Virology Lab	UW Virology Lab	Pavitra Roychoudhury, Shah Mohamed Bakhash, Seffir T. Wendm, Isabel Arnould, Pooneh Hajian, Hong Xie, Sean Ellis, Nathan Breit, Robert J. Livingston, Meei-Li Huang, Keith R Jerome, Patrick Mathias, Alexander Greninger
hCoV-19/USA/WA-CDC-UW21120846166/2021	EPI_ISL_7738799	2021-12-08	UW Virology Lab	UW Virology Lab	Pavitra Roychoudhury, Shah Mohamed Bakhash, Seffir T. Wendm, Isabel Arnould, Pooneh Hajian, Hong Xie, Sean Ellis, Nathan Breit, Robert J. Livingston, Meei-Li Huang, Keith R Jerome, Patrick Mathias, Alexander Greninger
hCoV-19/USA/WA-CDC-UW21120857468/2021	EPI_ISL_7738800	2021-12-08	UW Virology Lab	UW Virology Lab	Pavitra Roychoudhury, Shah Mohamed Bakhash, Seffir T. Wendm, Isabel Arnould, Pooneh Hajian, Hong Xie, Sean Ellis, Nathan Breit, Robert J. Livingston, Meei-Li Huang, Keith R Jerome, Patrick Mathias, Alexander Greninger
hCoV-19/USA/WA-CDC-UW21120891245/2021	EPI_ISL_7738801	2021-12-08	UW Virology Lab	UW Virology Lab	Pavitra Roychoudhury, Shah Mohamed Bakhash, Seffir T. Wendm, Isabel Arnould, Pooneh Hajian, Hong Xie, Sean Ellis, Nathan Breit, Robert J. Livingston, Meei-Li Huang, Keith R Jerome, Patrick Mathias, Alexander Greninger
hCoV-19/USA/WA-CDC-UW21120870940/2021	EPI_ISL_7738802	2021-12-08	UW Virology Lab	UW Virology Lab	Pavitra Roychoudhury, Shah Mohamed Bakhash, Seffir T. Wendm, Isabel Arnould, Pooneh Hajian, Hong Xie, Sean Ellis, Nathan Breit, Robert J. Livingston, Meei-Li Huang, Keith R Jerome, Patrick Mathias, Alexander Greninger
hCoV-19/USA/WA-CDC-UW21120811861/2021	EPI_ISL_7738803	2021-12-08	UW Virology Lab	UW Virology Lab	Pavitra Roychoudhury, Shah Mohamed Bakhash, Seffir T. Wendm, Isabel Arnould, Pooneh Hajian, Hong Xie, Sean Ellis, Nathan Breit, Robert J. Livingston, Meei-Li Huang, Keith R Jerome, Patrick Mathias, Alexander Greninger
hCoV-19/USA/WA-CDC-UW21120833933/2021	EPI_ISL_7738804	2021-12-08	UW Virology Lab	UW Virology Lab	Pavitra Roychoudhury, Shah Mohamed Bakhash, Seffir T. Wendm, Isabel Arnould, Pooneh Hajian, Hong Xie, Sean Ellis, Nathan Breit, Robert J. Livingston, Meei-Li Huang, Keith R Jerome, Patrick Mathias, Alexander Greninger
hCoV-19/USA/WA-CDC-UW21120843079/2021	EPI_ISL_7738806	2021-12-08	UW Virology Lab	UW Virology Lab	Pavitra Roychoudhury, Shah Mohamed Bakhash, Seffir T. Wendm, Isabel Arnould, Pooneh Hajian, Hong Xie, Sean Ellis, Nathan Breit, Robert J. Livingston, Meei-Li Huang, Keith R Jerome, Patrick Mathias, Alexander Greninger
hCoV-19/SouthAfrica/CERI-KRISP-K033380/2021	EPI_ISL_7747556	2021-12-08	National Health Laboratory Service, Kwazulu-Natal, South Africa	CERI, Centre for Epidemic Response and Innvoation, Stellenbosch University and KRISP, KZN Research Innovation and Sequencing Platform, UKZN.	Nokukhanya Mdlalose,Giandhari J, Pillay S, Naidoo Y, Ramphal U, Ramphal Y, Arisha Maharaj, San JE, Tshiabuila D, Tegally H, Wilkinson E, de Oliveira T
hCoV-19/SouthAfrica/CERI-KRISP-K033396/2021	EPI_ISL_7747572	2021-12-08	National Health Laboratory Service, Kwazulu-Natal, South Africa	CERI, Centre for Epidemic Response and Innvoation, Stellenbosch University and KRISP, KZN Research Innovation and Sequencing Platform, UKZN.	Nokukhanya Mdlalose,Giandhari J, Pillay S, Naidoo Y, Ramphal U, Ramphal Y, Arisha Maharaj, San JE, Tshiabuila D, Tegally H, Wilkinson E, de Oliveira T
hCoV-19/SouthAfrica/CERI-KRISP-K033409/2021	EPI_ISL_7747579	2021-12-08	National Health Laboratory Service, Kwazulu-Natal, South Africa	CERI, Centre for Epidemic Response and Innvoation, Stellenbosch University and KRISP, KZN Research Innovation and Sequencing Platform, UKZN.	Nokukhanya Mdlalose,Giandhari J, Pillay S, Naidoo Y, Ramphal U, Ramphal Y, Arisha Maharaj, San JE, Tshiabuila D, Tegally H, Wilkinson E, de Oliveira T
hCoV-19/SouthAfrica/CERI-KRISP-K033428/2021	EPI_ISL_7747592	2021-12-08	National Health Laboratory Service, Kwazulu-Natal, South Africa	CERI, Centre for Epidemic Response and Innvoation, Stellenbosch University and KRISP, KZN Research Innovation and Sequencing Platform, UKZN.	Nokukhanya Mdlalose,Giandhari J, Pillay S, Naidoo Y, Ramphal U, Ramphal Y, Arisha Maharaj, San JE, Tshiabuila D, Tegally H, Wilkinson E, de Oliveira T
hCoV-19/SouthAfrica/CERI-KRISP-K033432/2021	EPI_ISL_7747596	2021-12-08	National Health Laboratory Service, Kwazulu-Natal, South Africa	CERI, Centre for Epidemic Response and Innvoation, Stellenbosch University and KRISP, KZN Research Innovation and Sequencing Platform, UKZN.	Nokukhanya Mdlalose,Giandhari J, Pillay S, Naidoo Y, Ramphal U, Ramphal Y, Arisha Maharaj, San JE, Tshiabuila D, Tegally H, Wilkinson E, de Oliveira T
hCoV-19/SouthAfrica/CERI-KRISP-K033433/2021	EPI_ISL_7747597	2021-12-08	National Health Laboratory Service, Kwazulu-Natal, South Africa	CERI, Centre for Epidemic Response and Innvoation, Stellenbosch University and KRISP, KZN Research Innovation and Sequencing Platform, UKZN.	Nokukhanya Mdlalose,Giandhari J, Pillay S, Naidoo Y, Ramphal U, Ramphal Y, Arisha Maharaj, San JE, Tshiabuila D, Tegally H, Wilkinson E, de Oliveira T
hCoV-19/SouthAfrica/CERI-KRISP-K033434/2021	EPI_ISL_7747598	2021-12-08	National Health Laboratory Service, Kwazulu-Natal, South Africa	CERI, Centre for Epidemic Response and Innvoation, Stellenbosch University and KRISP, KZN Research Innovation and Sequencing Platform, UKZN.	Nokukhanya Mdlalose,Giandhari J, Pillay S, Naidoo Y, Ramphal U, Ramphal Y, Arisha Maharaj, San JE, Tshiabuila D, Tegally H, Wilkinson E, de Oliveira T
hCoV-19/SouthAfrica/CERI-KRISP-K033444/2021	EPI_ISL_7747607	2021-12-08	National Health Laboratory Service, Kwazulu-Natal, South Africa	CERI, Centre for Epidemic Response and Innvoation, Stellenbosch University and KRISP, KZN Research Innovation and Sequencing Platform, UKZN.	Nokukhanya Mdlalose,Giandhari J, Pillay S, Naidoo Y, Ramphal U, Ramphal Y, Arisha Maharaj, San JE, Tshiabuila D, Tegally H, Wilkinson E, de Oliveira T
hCoV-19/England/ALDP-2E192EC/2021	EPI_ISL_7757723	2021-12-08	Lighthouse Lab in Alderley Park	Wellcome Sanger Institute for the COVID-19 Genomics UK (COG-UK) Consortium	Jacquelyn Wynn, Mairead Hyland, The Lighthouse Lab in Alderley Park and Alex Alderton, Roberto Amato, Jeffrey Barrett, Sonia Goncalves, Ewan Harrison, David K. Jackson, Ian Johnston, Dominic Kwiatkowski, Cordelia Langford, John Sillitoe on behalf of the Wellcome Sanger Institute COVID-19 Surveillance Team
hCoV-19/England/ALDP-2E1721B/2021	EPI_ISL_7757820	2021-12-08	Lighthouse Lab in Alderley Park	Wellcome Sanger Institute for the COVID-19 Genomics UK (COG-UK) Consortium	Jacquelyn Wynn, Mairead Hyland, The Lighthouse Lab in Alderley Park and Alex Alderton, Roberto Amato, Jeffrey Barrett, Sonia Goncalves, Ewan Harrison, David K. Jackson, Ian Johnston, Dominic Kwiatkowski, Cordelia Langford, John Sillitoe on behalf of the Wellcome Sanger Institute COVID-19 Surveillance Team
hCoV-19/England/ALDP-2E1A37F/2021	EPI_ISL_7757842	2021-12-08	Lighthouse Lab in Alderley Park	Wellcome Sanger Institute for the COVID-19 Genomics UK (COG-UK) Consortium	Jacquelyn Wynn, Mairead Hyland, The Lighthouse Lab in Alderley Park and Alex Alderton, Roberto Amato, Jeffrey Barrett, Sonia Goncalves, Ewan Harrison, David K. Jackson, Ian Johnston, Dominic Kwiatkowski, Cordelia Langford, John Sillitoe on behalf of the Wellcome Sanger Institute COVID-19 Surveillance Team
hCoV-19/England/ALDP-2E1911C/2021	EPI_ISL_7757866	2021-12-08	Lighthouse Lab in Alderley Park	Wellcome Sanger Institute for the COVID-19 Genomics UK (COG-UK) Consortium	Jacquelyn Wynn, Mairead Hyland, The Lighthouse Lab in Alderley Park and Alex Alderton, Roberto Amato, Jeffrey Barrett, Sonia Goncalves, Ewan Harrison, David K. Jackson, Ian Johnston, Dominic Kwiatkowski, Cordelia Langford, John Sillitoe on behalf of the Wellcome Sanger Institute COVID-19 Surveillance Team
hCoV-19/England/ALDP-2E171B4/2021	EPI_ISL_7757901	2021-12-08	Lighthouse Lab in Alderley Park	Wellcome Sanger Institute for the COVID-19 Genomics UK (COG-UK) Consortium	Jacquelyn Wynn, Mairead Hyland, The Lighthouse Lab in Alderley Park and Alex Alderton, Roberto Amato, Jeffrey Barrett, Sonia Goncalves, Ewan Harrison, David K. Jackson, Ian Johnston, Dominic Kwiatkowski, Cordelia Langford, John Sillitoe on behalf of the Wellcome Sanger Institute COVID-19 Surveillance Team
hCoV-19/England/ALDP-2E194E6/2021	EPI_ISL_7758172	2021-12-08	Lighthouse Lab in Alderley Park	Wellcome Sanger Institute for the COVID-19 Genomics UK (COG-UK) Consortium	Jacquelyn Wynn, Mairead Hyland, The Lighthouse Lab in Alderley Park and Alex Alderton, Roberto Amato, Jeffrey Barrett, Sonia Goncalves, Ewan Harrison, David K. Jackson, Ian Johnston, Dominic Kwiatkowski, Cordelia Langford, John Sillitoe on behalf of the Wellcome Sanger Institute COVID-19 Surveillance Team
hCoV-19/England/ALDP-2E193BC/2021	EPI_ISL_7758226	2021-12-08	Lighthouse Lab in Alderley Park	Wellcome Sanger Institute for the COVID-19 Genomics UK (COG-UK) Consortium	Jacquelyn Wynn, Mairead Hyland, The Lighthouse Lab in Alderley Park and Alex Alderton, Roberto Amato, Jeffrey Barrett, Sonia Goncalves, Ewan Harrison, David K. Jackson, Ian Johnston, Dominic Kwiatkowski, Cordelia Langford, John Sillitoe on behalf of the Wellcome Sanger Institute COVID-19 Surveillance Team
hCoV-19/England/BRBR-2E1C656/2021	EPI_ISL_7758301	2021-12-08	Berkshire and Surrey Pathology Services Lighthouse Laboratory	Wellcome Sanger Institute for the COVID-19 Genomics UK (COG-UK) Consortium	Berkshire and Surrey Pathology Services Lighthouse Laboratory and Alex Alderton, Roberto Amato, Jeffrey Barrett, Sonia Goncalves, Ewan Harrison, David K. Jackson, Ian Johnston, Dominic Kwiatkowski, Cordelia Langford, John Sillitoe on behalf of the Wellcome Sanger Institute COVID-19 Surveillance Team
hCoV-19/England/MILK-2E0718A/2021	EPI_ISL_7759729	2021-12-08	Lighthouse Lab in Milton Keynes	Wellcome Sanger Institute for the COVID-19 Genomics UK (COG-UK) Consortium	The Lighthouse Lab in Milton Keynes and Alex Alderton, Roberto Amato, Jeffrey Barrett, Sonia Goncalves, Ewan Harrison, David K. Jackson, Ian Johnston, Dominic Kwiatkowski, Cordelia Langford, John Sillitoe on behalf of the Wellcome Sanger Institute COVID-19 Surveillance Team
hCoV-19/England/MILK-2E07418/2021	EPI_ISL_7759744	2021-12-08	Lighthouse Lab in Milton Keynes	Wellcome Sanger Institute for the COVID-19 Genomics UK (COG-UK) Consortium	The Lighthouse Lab in Milton Keynes and Alex Alderton, Roberto Amato, Jeffrey Barrett, Sonia Goncalves, Ewan Harrison, David K. Jackson, Ian Johnston, Dominic Kwiatkowski, Cordelia Langford, John Sillitoe on behalf of the Wellcome Sanger Institute COVID-19 Surveillance Team
hCoV-19/England/MILK-2E074AF/2021	EPI_ISL_7760026	2021-12-08	Lighthouse Lab in Milton Keynes	Wellcome Sanger Institute for the COVID-19 Genomics UK (COG-UK) Consortium	The Lighthouse Lab in Milton Keynes and Alex Alderton, Roberto Amato, Jeffrey Barrett, Sonia Goncalves, Ewan Harrison, David K. Jackson, Ian Johnston, Dominic Kwiatkowski, Cordelia Langford, John Sillitoe on behalf of the Wellcome Sanger Institute COVID-19 Surveillance Team
hCoV-19/England/MILK-2E07524/2021	EPI_ISL_7760144	2021-12-08	Lighthouse Lab in Milton Keynes	Wellcome Sanger Institute for the COVID-19 Genomics UK (COG-UK) Consortium	The Lighthouse Lab in Milton Keynes and Alex Alderton, Roberto Amato, Jeffrey Barrett, Sonia Goncalves, Ewan Harrison, David K. Jackson, Ian Johnston, Dominic Kwiatkowski, Cordelia Langford, John Sillitoe on behalf of the Wellcome Sanger Institute COVID-19 Surveillance Team
hCoV-19/England/MILK-2E09470/2021	EPI_ISL_7760207	2021-12-08	Lighthouse Lab in Milton Keynes	Wellcome Sanger Institute for the COVID-19 Genomics UK (COG-UK) Consortium	The Lighthouse Lab in Milton Keynes and Alex Alderton, Roberto Amato, Jeffrey Barrett, Sonia Goncalves, Ewan Harrison, David K. Jackson, Ian Johnston, Dominic Kwiatkowski, Cordelia Langford, John Sillitoe on behalf of the Wellcome Sanger Institute COVID-19 Surveillance Team
hCoV-19/England/ALDP-2E03D7B/2021	EPI_ISL_7760295	2021-12-08	Lighthouse Lab in Alderley Park	Wellcome Sanger Institute for the COVID-19 Genomics UK (COG-UK) Consortium	Jacquelyn Wynn, Mairead Hyland, The Lighthouse Lab in Alderley Park and Alex Alderton, Roberto Amato, Jeffrey Barrett, Sonia Goncalves, Ewan Harrison, David K. Jackson, Ian Johnston, Dominic Kwiatkowski, Cordelia Langford, John Sillitoe on behalf of the Wellcome Sanger Institute COVID-19 Surveillance Team
hCoV-19/England/ALDP-2E040BD/2021	EPI_ISL_7760298	2021-12-08	Lighthouse Lab in Alderley Park	Wellcome Sanger Institute for the COVID-19 Genomics UK (COG-UK) Consortium	Jacquelyn Wynn, Mairead Hyland, The Lighthouse Lab in Alderley Park and Alex Alderton, Roberto Amato, Jeffrey Barrett, Sonia Goncalves, Ewan Harrison, David K. Jackson, Ian Johnston, Dominic Kwiatkowski, Cordelia Langford, John Sillitoe on behalf of the Wellcome Sanger Institute COVID-19 Surveillance Team
hCoV-19/England/ALDP-2E06A08/2021	EPI_ISL_7760385	2021-12-08	Lighthouse Lab in Alderley Park	Wellcome Sanger Institute for the COVID-19 Genomics UK (COG-UK) Consortium	Jacquelyn Wynn, Mairead Hyland, The Lighthouse Lab in Alderley Park and Alex Alderton, Roberto Amato, Jeffrey Barrett, Sonia Goncalves, Ewan Harrison, David K. Jackson, Ian Johnston, Dominic Kwiatkowski, Cordelia Langford, John Sillitoe on behalf of the Wellcome Sanger Institute COVID-19 Surveillance Team
hCoV-19/England/ALDP-2E0674D/2021	EPI_ISL_7760412	2021-12-08	Lighthouse Lab in Alderley Park	Wellcome Sanger Institute for the COVID-19 Genomics UK (COG-UK) Consortium	Jacquelyn Wynn, Mairead Hyland, The Lighthouse Lab in Alderley Park and Alex Alderton, Roberto Amato, Jeffrey Barrett, Sonia Goncalves, Ewan Harrison, David K. Jackson, Ian Johnston, Dominic Kwiatkowski, Cordelia Langford, John Sillitoe on behalf of the Wellcome Sanger Institute COVID-19 Surveillance Team
hCoV-19/England/ALDP-2E06A26/2021	EPI_ISL_7760466	2021-12-08	Lighthouse Lab in Alderley Park	Wellcome Sanger Institute for the COVID-19 Genomics UK (COG-UK) Consortium	Jacquelyn Wynn, Mairead Hyland, The Lighthouse Lab in Alderley Park and Alex Alderton, Roberto Amato, Jeffrey Barrett, Sonia Goncalves, Ewan Harrison, David K. Jackson, Ian Johnston, Dominic Kwiatkowski, Cordelia Langford, John Sillitoe on behalf of the Wellcome Sanger Institute COVID-19 Surveillance Team
hCoV-19/England/ALDP-2E06938/2021	EPI_ISL_7760469	2021-12-08	Lighthouse Lab in Alderley Park	Wellcome Sanger Institute for the COVID-19 Genomics UK (COG-UK) Consortium	Jacquelyn Wynn, Mairead Hyland, The Lighthouse Lab in Alderley Park and Alex Alderton, Roberto Amato, Jeffrey Barrett, Sonia Goncalves, Ewan Harrison, David K. Jackson, Ian Johnston, Dominic Kwiatkowski, Cordelia Langford, John Sillitoe on behalf of the Wellcome Sanger Institute COVID-19 Surveillance Team
hCoV-19/England/ALDP-2E0668C/2021	EPI_ISL_7760612	2021-12-08	Lighthouse Lab in Alderley Park	Wellcome Sanger Institute for the COVID-19 Genomics UK (COG-UK) Consortium	Jacquelyn Wynn, Mairead Hyland, The Lighthouse Lab in Alderley Park and Alex Alderton, Roberto Amato, Jeffrey Barrett, Sonia Goncalves, Ewan Harrison, David K. Jackson, Ian Johnston, Dominic Kwiatkowski, Cordelia Langford, John Sillitoe on behalf of the Wellcome Sanger Institute COVID-19 Surveillance Team
hCoV-19/England/ALDP-2E0CF6D/2021	EPI_ISL_7761291	2021-12-08	Lighthouse Lab in Alderley Park	Wellcome Sanger Institute for the COVID-19 Genomics UK (COG-UK) Consortium	Jacquelyn Wynn, Mairead Hyland, The Lighthouse Lab in Alderley Park and Alex Alderton, Roberto Amato, Jeffrey Barrett, Sonia Goncalves, Ewan Harrison, David K. Jackson, Ian Johnston, Dominic Kwiatkowski, Cordelia Langford, John Sillitoe on behalf of the Wellcome Sanger Institute COVID-19 Surveillance Team
hCoV-19/England/LSPA-2E14973/2021	EPI_ISL_7761826	2021-12-08	Rosalind Franklin Laboratory	Wellcome Sanger Institute for the COVID-19 Genomics UK (COG-UK) Consortium	Donald Fraser, Suki Lee, Rob Howes, The Rosalind Franklin Laboratory and Alex Alderton, Roberto Amato, Jeffrey Barrett, Sonia Goncalves, Ewan Harrison, David K. Jackson, Ian Johnston, Dominic Kwiatkowski, Cordelia Langford, John Sillitoe on behalf of the Wellcome Sanger Institute COVID-19 Surveillance Team
hCoV-19/England/MILK-2E0C194/2021	EPI_ISL_7762025	2021-12-08	Lighthouse Lab in Milton Keynes	Wellcome Sanger Institute for the COVID-19 Genomics UK (COG-UK) Consortium	The Lighthouse Lab in Milton Keynes and Alex Alderton, Roberto Amato, Jeffrey Barrett, Sonia Goncalves, Ewan Harrison, David K. Jackson, Ian Johnston, Dominic Kwiatkowski, Cordelia Langford, John Sillitoe on behalf of the Wellcome Sanger Institute COVID-19 Surveillance Team
hCoV-19/England/MILK-2E0C01F/2021	EPI_ISL_7762243	2021-12-08	Lighthouse Lab in Milton Keynes	Wellcome Sanger Institute for the COVID-19 Genomics UK (COG-UK) Consortium	The Lighthouse Lab in Milton Keynes and Alex Alderton, Roberto Amato, Jeffrey Barrett, Sonia Goncalves, Ewan Harrison, David K. Jackson, Ian Johnston, Dominic Kwiatkowski, Cordelia Langford, John Sillitoe on behalf of the Wellcome Sanger Institute COVID-19 Surveillance Team
hCoV-19/England/MILK-2E0D6B2/2021	EPI_ISL_7762253	2021-12-08	Lighthouse Lab in Milton Keynes	Wellcome Sanger Institute for the COVID-19 Genomics UK (COG-UK) Consortium	The Lighthouse Lab in Milton Keynes and Alex Alderton, Roberto Amato, Jeffrey Barrett, Sonia Goncalves, Ewan Harrison, David K. Jackson, Ian Johnston, Dominic Kwiatkowski, Cordelia Langford, John Sillitoe on behalf of the Wellcome Sanger Institute COVID-19 Surveillance Team
hCoV-19/England/MILK-2E106DA/2021	EPI_ISL_7762654	2021-12-08	Lighthouse Lab in Milton Keynes	Wellcome Sanger Institute for the COVID-19 Genomics UK (COG-UK) Consortium	The Lighthouse Lab in Milton Keynes and Alex Alderton, Roberto Amato, Jeffrey Barrett, Sonia Goncalves, Ewan Harrison, David K. Jackson, Ian Johnston, Dominic Kwiatkowski, Cordelia Langford, John Sillitoe on behalf of the Wellcome Sanger Institute COVID-19 Surveillance Team
hCoV-19/England/ALDP-2E08040/2021	EPI_ISL_7762926	2021-12-08	Lighthouse Lab in Alderley Park	Wellcome Sanger Institute for the COVID-19 Genomics UK (COG-UK) Consortium	Jacquelyn Wynn, Mairead Hyland, The Lighthouse Lab in Alderley Park and Alex Alderton, Roberto Amato, Jeffrey Barrett, Sonia Goncalves, Ewan Harrison, David K. Jackson, Ian Johnston, Dominic Kwiatkowski, Cordelia Langford, John Sillitoe on behalf of the Wellcome Sanger Institute COVID-19 Surveillance Team
hCoV-19/England/ALDP-2E0A776/2021	EPI_ISL_7762931	2021-12-08	Lighthouse Lab in Alderley Park	Wellcome Sanger Institute for the COVID-19 Genomics UK (COG-UK) Consortium	Jacquelyn Wynn, Mairead Hyland, The Lighthouse Lab in Alderley Park and Alex Alderton, Roberto Amato, Jeffrey Barrett, Sonia Goncalves, Ewan Harrison, David K. Jackson, Ian Johnston, Dominic Kwiatkowski, Cordelia Langford, John Sillitoe on behalf of the Wellcome Sanger Institute COVID-19 Surveillance Team
hCoV-19/England/ALDP-2E0874B/2021	EPI_ISL_7762979	2021-12-08	Lighthouse Lab in Alderley Park	Wellcome Sanger Institute for the COVID-19 Genomics UK (COG-UK) Consortium	Jacquelyn Wynn, Mairead Hyland, The Lighthouse Lab in Alderley Park and Alex Alderton, Roberto Amato, Jeffrey Barrett, Sonia Goncalves, Ewan Harrison, David K. Jackson, Ian Johnston, Dominic Kwiatkowski, Cordelia Langford, John Sillitoe on behalf of the Wellcome Sanger Institute COVID-19 Surveillance Team
hCoV-19/England/ALDP-2E087E1/2021	EPI_ISL_7763011	2021-12-08	Lighthouse Lab in Alderley Park	Wellcome Sanger Institute for the COVID-19 Genomics UK (COG-UK) Consortium	Jacquelyn Wynn, Mairead Hyland, The Lighthouse Lab in Alderley Park and Alex Alderton, Roberto Amato, Jeffrey Barrett, Sonia Goncalves, Ewan Harrison, David K. Jackson, Ian Johnston, Dominic Kwiatkowski, Cordelia Langford, John Sillitoe on behalf of the Wellcome Sanger Institute COVID-19 Surveillance Team
hCoV-19/England/ALDP-2E07D2C/2021	EPI_ISL_7763127	2021-12-08	Lighthouse Lab in Alderley Park	Wellcome Sanger Institute for the COVID-19 Genomics UK (COG-UK) Consortium	Jacquelyn Wynn, Mairead Hyland, The Lighthouse Lab in Alderley Park and Alex Alderton, Roberto Amato, Jeffrey Barrett, Sonia Goncalves, Ewan Harrison, David K. Jackson, Ian Johnston, Dominic Kwiatkowski, Cordelia Langford, John Sillitoe on behalf of the Wellcome Sanger Institute COVID-19 Surveillance Team
hCoV-19/England/ALDP-2E0A7A3/2021	EPI_ISL_7763164	2021-12-08	Lighthouse Lab in Alderley Park	Wellcome Sanger Institute for the COVID-19 Genomics UK (COG-UK) Consortium	Jacquelyn Wynn, Mairead Hyland, The Lighthouse Lab in Alderley Park and Alex Alderton, Roberto Amato, Jeffrey Barrett, Sonia Goncalves, Ewan Harrison, David K. Jackson, Ian Johnston, Dominic Kwiatkowski, Cordelia Langford, John Sillitoe on behalf of the Wellcome Sanger Institute COVID-19 Surveillance Team
hCoV-19/England/ALDP-2E086D5/2021	EPI_ISL_7763166	2021-12-08	Lighthouse Lab in Alderley Park	Wellcome Sanger Institute for the COVID-19 Genomics UK (COG-UK) Consortium	Jacquelyn Wynn, Mairead Hyland, The Lighthouse Lab in Alderley Park and Alex Alderton, Roberto Amato, Jeffrey Barrett, Sonia Goncalves, Ewan Harrison, David K. Jackson, Ian Johnston, Dominic Kwiatkowski, Cordelia Langford, John Sillitoe on behalf of the Wellcome Sanger Institute COVID-19 Surveillance Team
hCoV-19/England/ALDP-2E07FEA/2021	EPI_ISL_7763252	2021-12-08	Lighthouse Lab in Alderley Park	Wellcome Sanger Institute for the COVID-19 Genomics UK (COG-UK) Consortium	Jacquelyn Wynn, Mairead Hyland, The Lighthouse Lab in Alderley Park and Alex Alderton, Roberto Amato, Jeffrey Barrett, Sonia Goncalves, Ewan Harrison, David K. Jackson, Ian Johnston, Dominic Kwiatkowski, Cordelia Langford, John Sillitoe on behalf of the Wellcome Sanger Institute COVID-19 Surveillance Team
hCoV-19/Belgium/CHUNamur13849526/2021	EPI_ISL_7763294	2021-12-08	CHU UCL Namur, Avenue G. ThÃ©rasse 1, 5530 Yvoir, Belgium	Plateforme de testing Namuroise	Gilliard Nicolas; Demars Aurore; Maschietto CÃ©line; Nobis ChloÃ©; Otto Gaetan; Denis Olivier; Degosserie Jonathan; Mullier FranÃ§ois
hCoV-19/Belgium/CHUNamur13848875/2021	EPI_ISL_7763327	2021-12-08	CHU UCL Namur, Avenue G. ThÃ©rasse 1, 5530 Yvoir, Belgium	Plateforme de testing Namuroise	Gilliard Nicolas; Demars Aurore; Maschietto CÃ©line; Nobis ChloÃ©; Otto Gaetan; Denis Olivier; Degosserie Jonathan; Mullier FranÃ§ois
hCoV-19/Belgium/CHUNamur13847330/2021	EPI_ISL_7763343	2021-12-08	CHU UCL Namur, Avenue G. ThÃ©rasse 1, 5530 Yvoir, Belgium	Plateforme de testing Namuroise	Gilliard Nicolas; Demars Aurore; Maschietto CÃ©line; Nobis ChloÃ©; Otto Gaetan; Denis Olivier; Degosserie Jonathan; Mullier FranÃ§ois
hCoV-19/England/ALDP-2E080AA/2021	EPI_ISL_7763353	2021-12-08	Lighthouse Lab in Alderley Park	Wellcome Sanger Institute for the COVID-19 Genomics UK (COG-UK) Consortium	Jacquelyn Wynn, Mairead Hyland, The Lighthouse Lab in Alderley Park and Alex Alderton, Roberto Amato, Jeffrey Barrett, Sonia Goncalves, Ewan Harrison, David K. Jackson, Ian Johnston, Dominic Kwiatkowski, Cordelia Langford, John Sillitoe on behalf of the Wellcome Sanger Institute COVID-19 Surveillance Team
hCoV-19/England/MILK-2E0A57C/2021	EPI_ISL_7763422	2021-12-08	Lighthouse Lab in Milton Keynes	Wellcome Sanger Institute for the COVID-19 Genomics UK (COG-UK) Consortium	The Lighthouse Lab in Milton Keynes and Alex Alderton, Roberto Amato, Jeffrey Barrett, Sonia Goncalves, Ewan Harrison, David K. Jackson, Ian Johnston, Dominic Kwiatkowski, Cordelia Langford, John Sillitoe on behalf of the Wellcome Sanger Institute COVID-19 Surveillance Team
hCoV-19/England/MILK-2E09E27/2021	EPI_ISL_7763584	2021-12-08	Lighthouse Lab in Milton Keynes	Wellcome Sanger Institute for the COVID-19 Genomics UK (COG-UK) Consortium	The Lighthouse Lab in Milton Keynes and Alex Alderton, Roberto Amato, Jeffrey Barrett, Sonia Goncalves, Ewan Harrison, David K. Jackson, Ian Johnston, Dominic Kwiatkowski, Cordelia Langford, John Sillitoe on behalf of the Wellcome Sanger Institute COVID-19 Surveillance Team
hCoV-19/England/MILK-2E0A3BE/2021	EPI_ISL_7763629	2021-12-08	Lighthouse Lab in Milton Keynes	Wellcome Sanger Institute for the COVID-19 Genomics UK (COG-UK) Consortium	The Lighthouse Lab in Milton Keynes and Alex Alderton, Roberto Amato, Jeffrey Barrett, Sonia Goncalves, Ewan Harrison, David K. Jackson, Ian Johnston, Dominic Kwiatkowski, Cordelia Langford, John Sillitoe on behalf of the Wellcome Sanger Institute COVID-19 Surveillance Team
hCoV-19/England/MILK-2E0A3EB/2021	EPI_ISL_7763801	2021-12-08	Lighthouse Lab in Milton Keynes	Wellcome Sanger Institute for the COVID-19 Genomics UK (COG-UK) Consortium	The Lighthouse Lab in Milton Keynes and Alex Alderton, Roberto Amato, Jeffrey Barrett, Sonia Goncalves, Ewan Harrison, David K. Jackson, Ian Johnston, Dominic Kwiatkowski, Cordelia Langford, John Sillitoe on behalf of the Wellcome Sanger Institute COVID-19 Surveillance Team
hCoV-19/Scotland/QEUH-2E016AF/2021	EPI_ISL_7763946	2021-12-08	Lighthouse Lab in Glasgow	Wellcome Sanger Institute for the COVID-19 Genomics UK (COG-UK) Consortium	Harper VanSteenhouse, Yumi Kasai, David Gray, Carol Clugston, Anna Dominiczak and Alex Alderton, Roberto Amato, Jeffrey Barrett, Sonia Goncalves, Ewan Harrison, David K. Jackson, Ian Johnston, Dominic Kwiatkowski, Cordelia Langford, John Sillitoe on behalf of the Wellcome Sanger Institute COVID-19 Surveillance Team
hCoV-19/England/QEUH-2E01539/2021	EPI_ISL_7764090	2021-12-08	Lighthouse Lab in Glasgow	Wellcome Sanger Institute for the COVID-19 Genomics UK (COG-UK) Consortium	Harper VanSteenhouse, Yumi Kasai, David Gray, Carol Clugston, Anna Dominiczak and Alex Alderton, Roberto Amato, Jeffrey Barrett, Sonia Goncalves, Ewan Harrison, David K. Jackson, Ian Johnston, Dominic Kwiatkowski, Cordelia Langford, John Sillitoe on behalf of the Wellcome Sanger Institute COVID-19 Surveillance Team
hCoV-19/Scotland/QEUH-2E018B8/2021	EPI_ISL_7764155	2021-12-08	Lighthouse Lab in Glasgow	Wellcome Sanger Institute for the COVID-19 Genomics UK (COG-UK) Consortium	Harper VanSteenhouse, Yumi Kasai, David Gray, Carol Clugston, Anna Dominiczak and Alex Alderton, Roberto Amato, Jeffrey Barrett, Sonia Goncalves, Ewan Harrison, David K. Jackson, Ian Johnston, Dominic Kwiatkowski, Cordelia Langford, John Sillitoe on behalf of the Wellcome Sanger Institute COVID-19 Surveillance Team
hCoV-19/Scotland/QEUH-2E01812/2021	EPI_ISL_7764351	2021-12-08	Lighthouse Lab in Glasgow	Wellcome Sanger Institute for the COVID-19 Genomics UK (COG-UK) Consortium	Harper VanSteenhouse, Yumi Kasai, David Gray, Carol Clugston, Anna Dominiczak and Alex Alderton, Roberto Amato, Jeffrey Barrett, Sonia Goncalves, Ewan Harrison, David K. Jackson, Ian Johnston, Dominic Kwiatkowski, Cordelia Langford, John Sillitoe on behalf of the Wellcome Sanger Institute COVID-19 Surveillance Team
hCoV-19/Scotland/QEUH-2E0186D/2021	EPI_ISL_7764431	2021-12-08	Lighthouse Lab in Glasgow	Wellcome Sanger Institute for the COVID-19 Genomics UK (COG-UK) Consortium	Harper VanSteenhouse, Yumi Kasai, David Gray, Carol Clugston, Anna Dominiczak and Alex Alderton, Roberto Amato, Jeffrey Barrett, Sonia Goncalves, Ewan Harrison, David K. Jackson, Ian Johnston, Dominic Kwiatkowski, Cordelia Langford, John Sillitoe on behalf of the Wellcome Sanger Institute COVID-19 Surveillance Team
hCoV-19/England/MILK-2E13CD5/2021	EPI_ISL_7764544	2021-12-08	Lighthouse Lab in Milton Keynes	Wellcome Sanger Institute for the COVID-19 Genomics UK (COG-UK) Consortium	The Lighthouse Lab in Milton Keynes and Alex Alderton, Roberto Amato, Jeffrey Barrett, Sonia Goncalves, Ewan Harrison, David K. Jackson, Ian Johnston, Dominic Kwiatkowski, Cordelia Langford, John Sillitoe on behalf of the Wellcome Sanger Institute COVID-19 Surveillance Team
hCoV-19/England/BRBR-2E12E3A/2021	EPI_ISL_7764897	2021-12-08	Berkshire and Surrey Pathology Services Lighthouse Laboratory	Wellcome Sanger Institute for the COVID-19 Genomics UK (COG-UK) Consortium	Berkshire and Surrey Pathology Services Lighthouse Laboratory and Alex Alderton, Roberto Amato, Jeffrey Barrett, Sonia Goncalves, Ewan Harrison, David K. Jackson, Ian Johnston, Dominic Kwiatkowski, Cordelia Langford, John Sillitoe on behalf of the Wellcome Sanger Institute COVID-19 Surveillance Team
hCoV-19/England/MILK-2E139A1/2021	EPI_ISL_7764919	2021-12-08	Lighthouse Lab in Milton Keynes	Wellcome Sanger Institute for the COVID-19 Genomics UK (COG-UK) Consortium	The Lighthouse Lab in Milton Keynes and Alex Alderton, Roberto Amato, Jeffrey Barrett, Sonia Goncalves, Ewan Harrison, David K. Jackson, Ian Johnston, Dominic Kwiatkowski, Cordelia Langford, John Sillitoe on behalf of the Wellcome Sanger Institute COVID-19 Surveillance Team
hCoV-19/England/MILK-2E13974/2021	EPI_ISL_7764930	2021-12-08	Lighthouse Lab in Milton Keynes	Wellcome Sanger Institute for the COVID-19 Genomics UK (COG-UK) Consortium	The Lighthouse Lab in Milton Keynes and Alex Alderton, Roberto Amato, Jeffrey Barrett, Sonia Goncalves, Ewan Harrison, David K. Jackson, Ian Johnston, Dominic Kwiatkowski, Cordelia Langford, John Sillitoe on behalf of the Wellcome Sanger Institute COVID-19 Surveillance Team
hCoV-19/England/BRBR-2E131E5/2021	EPI_ISL_7764941	2021-12-08	Berkshire and Surrey Pathology Services Lighthouse Laboratory	Wellcome Sanger Institute for the COVID-19 Genomics UK (COG-UK) Consortium	Berkshire and Surrey Pathology Services Lighthouse Laboratory and Alex Alderton, Roberto Amato, Jeffrey Barrett, Sonia Goncalves, Ewan Harrison, David K. Jackson, Ian Johnston, Dominic Kwiatkowski, Cordelia Langford, John Sillitoe on behalf of the Wellcome Sanger Institute COVID-19 Surveillance Team
hCoV-19/England/MILK-2E13938/2021	EPI_ISL_7764952	2021-12-08	Lighthouse Lab in Milton Keynes	Wellcome Sanger Institute for the COVID-19 Genomics UK (COG-UK) Consortium	The Lighthouse Lab in Milton Keynes and Alex Alderton, Roberto Amato, Jeffrey Barrett, Sonia Goncalves, Ewan Harrison, David K. Jackson, Ian Johnston, Dominic Kwiatkowski, Cordelia Langford, John Sillitoe on behalf of the Wellcome Sanger Institute COVID-19 Surveillance Team
hCoV-19/England/MILK-2D8E68D/2021	EPI_ISL_7764967	2021-12-08	Lighthouse Lab in Milton Keynes	Wellcome Sanger Institute for the COVID-19 Genomics UK (COG-UK) Consortium	The Lighthouse Lab in Milton Keynes and Alex Alderton, Roberto Amato, Jeffrey Barrett, Sonia Goncalves, Ewan Harrison, David K. Jackson, Ian Johnston, Dominic Kwiatkowski, Cordelia Langford, John Sillitoe on behalf of the Wellcome Sanger Institute COVID-19 Surveillance Team
hCoV-19/Belgium/CHUNamur13847197/2021	EPI_ISL_7773947	2021-12-08	CHU UCL Namur, Avenue G. ThÃ©rasse 1, 5530 Yvoir, Belgium	Plateforme de testing Namuroise	Nyinkeu Kemamen Lesly; Demars Aurore; Maschietto CÃ©line; Nobis ChloÃ©; Otto Gaetan; Denis Olivier; Degosserie Jonathan; Mullier FranÃ§ois
hCoV-19/Belgium/CHUNamur13847059/2021	EPI_ISL_7773949	2021-12-08	CHU UCL Namur, Avenue G. ThÃ©rasse 1, 5530 Yvoir, Belgium	Plateforme de testing Namuroise	Nyinkeu Kemamen Lesly; Demars Aurore; Maschietto CÃ©line; Nobis ChloÃ©; Otto Gaetan; Denis Olivier; Degosserie Jonathan; Mullier FranÃ§ois
hCoV-19/Belgium/CHUNamur13847305/2021	EPI_ISL_7773950	2021-12-08	CHU UCL Namur, Avenue G. ThÃ©rasse 1, 5530 Yvoir, Belgium	Plateforme de testing Namuroise	Nyinkeu Kemamen Lesly; Demars Aurore; Maschietto CÃ©line; Nobis ChloÃ©; Otto Gaetan; Denis Olivier; Degosserie Jonathan; Mullier FranÃ§ois
hCoV-19/Belgium/CHUNamur13850626/2021	EPI_ISL_7773951	2021-12-08	CHU UCL Namur, Avenue G. ThÃ©rasse 1, 5530 Yvoir, Belgium	Plateforme de testing Namuroise	Nyinkeu Kemamen Lesly; Demars Aurore; Maschietto CÃ©line; Nobis ChloÃ©; Otto Gaetan; Denis Olivier; Degosserie Jonathan; Mullier FranÃ§ois
hCoV-19/Belgium/CHUNamur13853653/2021	EPI_ISL_7773952	2021-12-08	CHU UCL Namur, Avenue G. ThÃ©rasse 1, 5530 Yvoir, Belgium	Plateforme de testing Namuroise	Nyinkeu Kemamen Lesly; Demars Aurore; Maschietto CÃ©line; Nobis ChloÃ©; Otto Gaetan; Denis Olivier; Degosserie Jonathan; Mullier FranÃ§ois
hCoV-19/Netherlands/NH-RIVM-73413/2021	EPI_ISL_7784612	2021-12-08	Dutch COVID-19 response team	National Institute for Public Health and the Environment (RIVM)	Adam Meijer, Harry Vennema, Dirk Eggink, Jeroen Cremer, Sharon van den Brink, Bas van der Veer, AnneMarie van den Brandt, Lisa Wijsman, Kim Freriks, Ryanne Jaarsma, Lynn Aarts, Sanne Bos, Jil Kocken, Stijn van Rossum, Linda van Someren, Florian Zwagemaker, Dennis Schmitz, Annelies Kroneman, Karim Hajji, Ivo van Walle, Chantal Reusken, on behalf of the national COVID-19 response team
hCoV-19/Belgium/rega-22261/2021	EPI_ISL_7790200	2021-12-08	KU Leuven, Rega Institute, Clinical and Epidemiological Virology	KU Leuven, Rega Institute, Clinical and Epidemiological Virology	Tony Wawina-Bokalanga, Bert Vanmechelen, Joan Marti-Carerras, Piet Maes
hCoV-19/Switzerland/VS-ICH-2211223136/2021	EPI_ISL_7795597	2021-12-08	Valais Hospital, Central Institute	Valais Hospital, Central Institute	Alexis Dumoulin, Lorenzo Cerutti, Cedric Howald, Henri Pegeot, Melyssa Elies, Deborah Penet, Keith Harshman, Ioannis Xenarios
hCoV-19/USA/CA-CDC-FG-189754/2021	EPI_ISL_7801018	2021-12-08	Fulgent Genetics	Centers for Disease Control and Prevention Division of Viral Diseases, Pathogen Discovery	Dakota Howard,Dhwani Batra,Peter Cook,Jason Caravas,Benjamin Rambo-Martin,Scott Sammons,Yvette Unoarumhi,Matthew Schmerer,Kristine Lacek,Tymeckia Kendall,Victoria Caban Figueroa,Shatavia Morrison,Christopher Gulvick,Erisa Sula,Harry Gao,Mickey Li,John Gao,Joseph Fierro,Benafsh Sapra,Becky Tsai,Yan Meng,Doreen Ng,James Xie,Clinton Paden,Duncan MacCannell
hCoV-19/USA/CA-CDC-FG-189630/2021	EPI_ISL_7801021	2021-12-08	Fulgent Genetics	Centers for Disease Control and Prevention Division of Viral Diseases, Pathogen Discovery	Dakota Howard,Dhwani Batra,Peter Cook,Jason Caravas,Benjamin Rambo-Martin,Scott Sammons,Yvette Unoarumhi,Matthew Schmerer,Kristine Lacek,Tymeckia Kendall,Victoria Caban Figueroa,Shatavia Morrison,Christopher Gulvick,Erisa Sula,Harry Gao,Mickey Li,John Gao,Joseph Fierro,Benafsh Sapra,Becky Tsai,Yan Meng,Doreen Ng,James Xie,Clinton Paden,Duncan MacCannell
hCoV-19/USA/CA-CDC-FG-189335/2021	EPI_ISL_7801024	2021-12-08	Fulgent Genetics	Centers for Disease Control and Prevention Division of Viral Diseases, Pathogen Discovery	Dakota Howard,Dhwani Batra,Peter Cook,Jason Caravas,Benjamin Rambo-Martin,Scott Sammons,Yvette Unoarumhi,Matthew Schmerer,Kristine Lacek,Tymeckia Kendall,Victoria Caban Figueroa,Shatavia Morrison,Christopher Gulvick,Erisa Sula,Harry Gao,Mickey Li,John Gao,Joseph Fierro,Benafsh Sapra,Becky Tsai,Yan Meng,Doreen Ng,James Xie,Clinton Paden,Duncan MacCannell
hCoV-19/USA/NY-CDC-FG-189365/2021	EPI_ISL_7801028	2021-12-08	Fulgent Genetics	Centers for Disease Control and Prevention Division of Viral Diseases, Pathogen Discovery	Dakota Howard,Dhwani Batra,Peter Cook,Jason Caravas,Benjamin Rambo-Martin,Scott Sammons,Yvette Unoarumhi,Matthew Schmerer,Kristine Lacek,Tymeckia Kendall,Victoria Caban Figueroa,Shatavia Morrison,Christopher Gulvick,Erisa Sula,Harry Gao,Mickey Li,John Gao,Joseph Fierro,Benafsh Sapra,Becky Tsai,Yan Meng,Doreen Ng,James Xie,Clinton Paden,Duncan MacCannell
hCoV-19/USA/NY-CDC-FG-189301/2021	EPI_ISL_7801030	2021-12-08	Fulgent Genetics	Centers for Disease Control and Prevention Division of Viral Diseases, Pathogen Discovery	Dakota Howard,Dhwani Batra,Peter Cook,Jason Caravas,Benjamin Rambo-Martin,Scott Sammons,Yvette Unoarumhi,Matthew Schmerer,Kristine Lacek,Tymeckia Kendall,Victoria Caban Figueroa,Shatavia Morrison,Christopher Gulvick,Erisa Sula,Harry Gao,Mickey Li,John Gao,Joseph Fierro,Benafsh Sapra,Becky Tsai,Yan Meng,Doreen Ng,James Xie,Clinton Paden,Duncan MacCannell
hCoV-19/USA/TX-CDC-FG-189148/2021	EPI_ISL_7801031	2021-12-08	Fulgent Genetics	Centers for Disease Control and Prevention Division of Viral Diseases, Pathogen Discovery	Dakota Howard,Dhwani Batra,Peter Cook,Jason Caravas,Benjamin Rambo-Martin,Scott Sammons,Yvette Unoarumhi,Matthew Schmerer,Kristine Lacek,Tymeckia Kendall,Victoria Caban Figueroa,Shatavia Morrison,Christopher Gulvick,Erisa Sula,Harry Gao,Mickey Li,John Gao,Joseph Fierro,Benafsh Sapra,Becky Tsai,Yan Meng,Doreen Ng,James Xie,Clinton Paden,Duncan MacCannell
hCoV-19/USA/CA-CDC-FG-189555/2021	EPI_ISL_7801033	2021-12-08	Fulgent Genetics	Centers for Disease Control and Prevention Division of Viral Diseases, Pathogen Discovery	Dakota Howard,Dhwani Batra,Peter Cook,Jason Caravas,Benjamin Rambo-Martin,Scott Sammons,Yvette Unoarumhi,Matthew Schmerer,Kristine Lacek,Tymeckia Kendall,Victoria Caban Figueroa,Shatavia Morrison,Christopher Gulvick,Erisa Sula,Harry Gao,Mickey Li,John Gao,Joseph Fierro,Benafsh Sapra,Becky Tsai,Yan Meng,Doreen Ng,James Xie,Clinton Paden,Duncan MacCannell
hCoV-19/USA/CA-CDC-FG-189559/2021	EPI_ISL_7801034	2021-12-08	Fulgent Genetics	Centers for Disease Control and Prevention Division of Viral Diseases, Pathogen Discovery	Dakota Howard,Dhwani Batra,Peter Cook,Jason Caravas,Benjamin Rambo-Martin,Scott Sammons,Yvette Unoarumhi,Matthew Schmerer,Kristine Lacek,Tymeckia Kendall,Victoria Caban Figueroa,Shatavia Morrison,Christopher Gulvick,Erisa Sula,Harry Gao,Mickey Li,John Gao,Joseph Fierro,Benafsh Sapra,Becky Tsai,Yan Meng,Doreen Ng,James Xie,Clinton Paden,Duncan MacCannell
hCoV-19/USA/CA-CDC-FG-189778/2021	EPI_ISL_7801035	2021-12-08	Fulgent Genetics	Centers for Disease Control and Prevention Division of Viral Diseases, Pathogen Discovery	Dakota Howard,Dhwani Batra,Peter Cook,Jason Caravas,Benjamin Rambo-Martin,Scott Sammons,Yvette Unoarumhi,Matthew Schmerer,Kristine Lacek,Tymeckia Kendall,Victoria Caban Figueroa,Shatavia Morrison,Christopher Gulvick,Erisa Sula,Harry Gao,Mickey Li,John Gao,Joseph Fierro,Benafsh Sapra,Becky Tsai,Yan Meng,Doreen Ng,James Xie,Clinton Paden,Duncan MacCannell
hCoV-19/USA/CA-CDC-FG-189769/2021	EPI_ISL_7801036	2021-12-08	Fulgent Genetics	Centers for Disease Control and Prevention Division of Viral Diseases, Pathogen Discovery	Dakota Howard,Dhwani Batra,Peter Cook,Jason Caravas,Benjamin Rambo-Martin,Scott Sammons,Yvette Unoarumhi,Matthew Schmerer,Kristine Lacek,Tymeckia Kendall,Victoria Caban Figueroa,Shatavia Morrison,Christopher Gulvick,Erisa Sula,Harry Gao,Mickey Li,John Gao,Joseph Fierro,Benafsh Sapra,Becky Tsai,Yan Meng,Doreen Ng,James Xie,Clinton Paden,Duncan MacCannell
hCoV-19/USA/CA-CDC-FG-189463/2021	EPI_ISL_7801037	2021-12-08	Fulgent Genetics	Centers for Disease Control and Prevention Division of Viral Diseases, Pathogen Discovery	Dakota Howard,Dhwani Batra,Peter Cook,Jason Caravas,Benjamin Rambo-Martin,Scott Sammons,Yvette Unoarumhi,Matthew Schmerer,Kristine Lacek,Tymeckia Kendall,Victoria Caban Figueroa,Shatavia Morrison,Christopher Gulvick,Erisa Sula,Harry Gao,Mickey Li,John Gao,Joseph Fierro,Benafsh Sapra,Becky Tsai,Yan Meng,Doreen Ng,James Xie,Clinton Paden,Duncan MacCannell
hCoV-19/USA/CA-CDC-FG-189499/2021	EPI_ISL_7801038	2021-12-08	Fulgent Genetics	Centers for Disease Control and Prevention Division of Viral Diseases, Pathogen Discovery	Dakota Howard,Dhwani Batra,Peter Cook,Jason Caravas,Benjamin Rambo-Martin,Scott Sammons,Yvette Unoarumhi,Matthew Schmerer,Kristine Lacek,Tymeckia Kendall,Victoria Caban Figueroa,Shatavia Morrison,Christopher Gulvick,Erisa Sula,Harry Gao,Mickey Li,John Gao,Joseph Fierro,Benafsh Sapra,Becky Tsai,Yan Meng,Doreen Ng,James Xie,Clinton Paden,Duncan MacCannell
hCoV-19/USA/CA-CDC-FG-189481/2021	EPI_ISL_7801039	2021-12-08	Fulgent Genetics	Centers for Disease Control and Prevention Division of Viral Diseases, Pathogen Discovery	Dakota Howard,Dhwani Batra,Peter Cook,Jason Caravas,Benjamin Rambo-Martin,Scott Sammons,Yvette Unoarumhi,Matthew Schmerer,Kristine Lacek,Tymeckia Kendall,Victoria Caban Figueroa,Shatavia Morrison,Christopher Gulvick,Erisa Sula,Harry Gao,Mickey Li,John Gao,Joseph Fierro,Benafsh Sapra,Becky Tsai,Yan Meng,Doreen Ng,James Xie,Clinton Paden,Duncan MacCannell
hCoV-19/USA/CA-CDC-FG-189501/2021	EPI_ISL_7801040	2021-12-08	Fulgent Genetics	Centers for Disease Control and Prevention Division of Viral Diseases, Pathogen Discovery	Dakota Howard,Dhwani Batra,Peter Cook,Jason Caravas,Benjamin Rambo-Martin,Scott Sammons,Yvette Unoarumhi,Matthew Schmerer,Kristine Lacek,Tymeckia Kendall,Victoria Caban Figueroa,Shatavia Morrison,Christopher Gulvick,Erisa Sula,Harry Gao,Mickey Li,John Gao,Joseph Fierro,Benafsh Sapra,Becky Tsai,Yan Meng,Doreen Ng,James Xie,Clinton Paden,Duncan MacCannell
hCoV-19/USA/CA-CDC-FG-187742/2021	EPI_ISL_7801170	2021-12-08	Fulgent Genetics	Centers for Disease Control and Prevention Division of Viral Diseases, Pathogen Discovery	Dakota Howard,Dhwani Batra,Peter Cook,Jason Caravas,Benjamin Rambo-Martin,Scott Sammons,Yvette Unoarumhi,Matthew Schmerer,Kristine Lacek,Tymeckia Kendall,Victoria Caban Figueroa,Shatavia Morrison,Christopher Gulvick,Erisa Sula,Harry Gao,Mickey Li,John Gao,Joseph Fierro,Benafsh Sapra,Becky Tsai,Yan Meng,Doreen Ng,James Xie,Clinton Paden,Duncan MacCannell
hCoV-19/USA/CA-CDC-FG-187875/2021	EPI_ISL_7801171	2021-12-08	Fulgent Genetics	Centers for Disease Control and Prevention Division of Viral Diseases, Pathogen Discovery	Dakota Howard,Dhwani Batra,Peter Cook,Jason Caravas,Benjamin Rambo-Martin,Scott Sammons,Yvette Unoarumhi,Matthew Schmerer,Kristine Lacek,Tymeckia Kendall,Victoria Caban Figueroa,Shatavia Morrison,Christopher Gulvick,Erisa Sula,Harry Gao,Mickey Li,John Gao,Joseph Fierro,Benafsh Sapra,Becky Tsai,Yan Meng,Doreen Ng,James Xie,Clinton Paden,Duncan MacCannell
hCoV-19/USA/CA-CDC-FG-187774/2021	EPI_ISL_7801172	2021-12-08	Fulgent Genetics	Centers for Disease Control and Prevention Division of Viral Diseases, Pathogen Discovery	Dakota Howard,Dhwani Batra,Peter Cook,Jason Caravas,Benjamin Rambo-Martin,Scott Sammons,Yvette Unoarumhi,Matthew Schmerer,Kristine Lacek,Tymeckia Kendall,Victoria Caban Figueroa,Shatavia Morrison,Christopher Gulvick,Erisa Sula,Harry Gao,Mickey Li,John Gao,Joseph Fierro,Benafsh Sapra,Becky Tsai,Yan Meng,Doreen Ng,James Xie,Clinton Paden,Duncan MacCannell
hCoV-19/USA/CA-CDC-FG-187848/2021	EPI_ISL_7801173	2021-12-08	Fulgent Genetics	Centers for Disease Control and Prevention Division of Viral Diseases, Pathogen Discovery	Dakota Howard,Dhwani Batra,Peter Cook,Jason Caravas,Benjamin Rambo-Martin,Scott Sammons,Yvette Unoarumhi,Matthew Schmerer,Kristine Lacek,Tymeckia Kendall,Victoria Caban Figueroa,Shatavia Morrison,Christopher Gulvick,Erisa Sula,Harry Gao,Mickey Li,John Gao,Joseph Fierro,Benafsh Sapra,Becky Tsai,Yan Meng,Doreen Ng,James Xie,Clinton Paden,Duncan MacCannell
hCoV-19/USA/NY-CDCBI-CRSP_B53LN5MYX6M33DW6/2021	EPI_ISL_7811033	2021-12-08	Broad Institute Clinical Research Sequencing Platform	Infectious Disease Program, Broad Institute of Harvard and MIT	Siddle,K.J., Adams,G., Pearlman,L., Gladden-Young,A., Vicente,G., Blumenstiel,B., DeFelice,M., Lee,M., McGovern,S., Lagerborg,K., Rudy,M., DeRuff,K., Carter,A., Normandin,E., Bauer,M., Reilly,S., Tomkins-Tinch,C., Loreth,C., Chaluvadi,S., Meldrim,J., Granger,B., Lemieux,J.E., Birren,B.W., Sabeti,P.C., Larkin,K., Dodge,S., Lennon,N., Madoff,L., Brown,C., Gallagher,G., Smole,S., Park,D.J., Gabriel,…
hCoV-19/USA/NY-CDCBI-CRSP_TFF4Q7XSMYUEVPQ6/2021	EPI_ISL_7811039	2021-12-08	Broad Institute Clinical Research Sequencing Platform	Infectious Disease Program, Broad Institute of Harvard and MIT	Siddle,K.J., Adams,G., Pearlman,L., Gladden-Young,A., Vicente,G., Blumenstiel,B., DeFelice,M., Lee,M., McGovern,S., Lagerborg,K., Rudy,M., DeRuff,K., Carter,A., Normandin,E., Bauer,M., Reilly,S., Tomkins-Tinch,C., Loreth,C., Chaluvadi,S., Meldrim,J., Granger,B., Lemieux,J.E., Birren,B.W., Sabeti,P.C., Larkin,K., Dodge,S., Lennon,N., Madoff,L., Brown,C., Gallagher,G., Smole,S., Park,D.J., Gabriel,…
hCoV-19/USA/RI-CDCBI-CRSP_RTNZFLLOENOWFY52/2021	EPI_ISL_7811064	2021-12-08	Broad Institute Clinical Research Sequencing Platform	Infectious Disease Program, Broad Institute of Harvard and MIT	Siddle,K.J., Adams,G., Pearlman,L., Gladden-Young,A., Vicente,G., Blumenstiel,B., DeFelice,M., Lee,M., McGovern,S., Lagerborg,K., Rudy,M., DeRuff,K., Carter,A., Normandin,E., Bauer,M., Reilly,S., Tomkins-Tinch,C., Loreth,C., Chaluvadi,S., Meldrim,J., Granger,B., Lemieux,J.E., Birren,B.W., Sabeti,P.C., Larkin,K., Dodge,S., Lennon,N., Madoff,L., Brown,C., Gallagher,G., Smole,S., Park,D.J., Gabriel,…
hCoV-19/USA/RI-CDCBI-CRSP_YFYEQN3RU4I33HEV/2021	EPI_ISL_7811066	2021-12-08	Broad Institute Clinical Research Sequencing Platform	Infectious Disease Program, Broad Institute of Harvard and MIT	Siddle,K.J., Adams,G., Pearlman,L., Gladden-Young,A., Vicente,G., Blumenstiel,B., DeFelice,M., Lee,M., McGovern,S., Lagerborg,K., Rudy,M., DeRuff,K., Carter,A., Normandin,E., Bauer,M., Reilly,S., Tomkins-Tinch,C., Loreth,C., Chaluvadi,S., Meldrim,J., Granger,B., Lemieux,J.E., Birren,B.W., Sabeti,P.C., Larkin,K., Dodge,S., Lennon,N., Madoff,L., Brown,C., Gallagher,G., Smole,S., Park,D.J., Gabriel,…
hCoV-19/USA/VT-CDCBI-CRSP_N5W5VQYUIVNCBLY6/2021	EPI_ISL_7811196	2021-12-08	Broad Institute Clinical Research Sequencing Platform	Infectious Disease Program, Broad Institute of Harvard and MIT	Siddle,K.J., Adams,G., Pearlman,L., Gladden-Young,A., Vicente,G., Blumenstiel,B., DeFelice,M., Lee,M., McGovern,S., Lagerborg,K., Rudy,M., DeRuff,K., Carter,A., Normandin,E., Bauer,M., Reilly,S., Tomkins-Tinch,C., Loreth,C., Chaluvadi,S., Meldrim,J., Granger,B., Lemieux,J.E., Birren,B.W., Sabeti,P.C., Larkin,K., Dodge,S., Lennon,N., Madoff,L., Brown,C., Gallagher,G., Smole,S., Park,D.J., Gabriel,…
hCoV-19/USA/MA-CDCBI-CRSP_DC2WVOUDDHIOKWY2/2021	EPI_ISL_7811432	2021-12-08	Broad Institute Clinical Research Sequencing Platform	Infectious Disease Program, Broad Institute of Harvard and MIT	Siddle,K.J., Adams,G., Pearlman,L., Gladden-Young,A., Vicente,G., Blumenstiel,B., DeFelice,M., Lee,M., McGovern,S., Lagerborg,K., Rudy,M., DeRuff,K., Carter,A., Normandin,E., Bauer,M., Reilly,S., Tomkins-Tinch,C., Loreth,C., Chaluvadi,S., Meldrim,J., Granger,B., Lemieux,J.E., Birren,B.W., Sabeti,P.C., Larkin,K., Dodge,S., Lennon,N., Madoff,L., Brown,C., Gallagher,G., Smole,S., Park,D.J., Gabriel,…
hCoV-19/USA/HI-H216344/2021	EPI_ISL_7812038	2021-12-08	State Laboratories Division, Hawaii State Department of Health	State Laboratories Division, Hawaii State Department of Health	Pamela O'Brien, Drew Kuwazaki, Ayana Garnet, Daniel Strange, Razvan Sultana, Edward Desmond
hCoV-19/USA/HI-H216345/2021	EPI_ISL_7812039	2021-12-08	State Laboratories Division, Hawaii State Department of Health	State Laboratories Division, Hawaii State Department of Health	Pamela O'Brien, Drew Kuwazaki, Ayana Garnet, Daniel Strange, Razvan Sultana, Edward Desmond
hCoV-19/USA/HI-H216346/2021	EPI_ISL_7812040	2021-12-08	State Laboratories Division, Hawaii State Department of Health	State Laboratories Division, Hawaii State Department of Health	Pamela O'Brien, Drew Kuwazaki, Ayana Garnet, Daniel Strange, Razvan Sultana, Edward Desmond
hCoV-19/USA/HI-H216347/2021	EPI_ISL_7812041	2021-12-08	State Laboratories Division, Hawaii State Department of Health	State Laboratories Division, Hawaii State Department of Health	Pamela O'Brien, Drew Kuwazaki, Ayana Garnet, Daniel Strange, Razvan Sultana, Edward Desmond
hCoV-19/USA/HI-H216349/2021	EPI_ISL_7812043	2021-12-08	State Laboratories Division, Hawaii State Department of Health	State Laboratories Division, Hawaii State Department of Health	Pamela O'Brien, Drew Kuwazaki, Ayana Garnet, Daniel Strange, Razvan Sultana, Edward Desmond
hCoV-19/USA/HI-H216350/2021	EPI_ISL_7812044	2021-12-08	State Laboratories Division, Hawaii State Department of Health	State Laboratories Division, Hawaii State Department of Health	Pamela O'Brien, Drew Kuwazaki, Ayana Garnet, Daniel Strange, Razvan Sultana, Edward Desmond
hCoV-19/USA/HI-H216351/2021	EPI_ISL_7812045	2021-12-08	State Laboratories Division, Hawaii State Department of Health	State Laboratories Division, Hawaii State Department of Health	Pamela O'Brien, Drew Kuwazaki, Ayana Garnet, Daniel Strange, Razvan Sultana, Edward Desmond
hCoV-19/USA/HI-H216399/2021	EPI_ISL_7812093	2021-12-08	State Laboratories Division, Hawaii State Department of Health	State Laboratories Division, Hawaii State Department of Health	Pamela O'Brien, Drew Kuwazaki, Ayana Garnet, Daniel Strange, Razvan Sultana, Edward Desmond
hCoV-19/USA/HI-H216400/2021	EPI_ISL_7812094	2021-12-08	State Laboratories Division, Hawaii State Department of Health	State Laboratories Division, Hawaii State Department of Health	Pamela O'Brien, Drew Kuwazaki, Ayana Garnet, Daniel Strange, Razvan Sultana, Edward Desmond
hCoV-19/USA/HI-H216401/2021	EPI_ISL_7812145	2021-12-08	State Laboratories Division, Hawaii State Department of Health	State Laboratories Division, Hawaii State Department of Health	Pamela O'Brien, Drew Kuwazaki, Ayana Garnet, Daniel Strange, Razvan Sultana, Edward Desmond
hCoV-19/England/MILK-2E3C508/2021	EPI_ISL_7814636	2021-12-08	Lighthouse Lab in Milton Keynes	Wellcome Sanger Institute for the COVID-19 Genomics UK (COG-UK) Consortium	The Lighthouse Lab in Milton Keynes and Alex Alderton, Roberto Amato, Jeffrey Barrett, Sonia Goncalves, Ewan Harrison, David K. Jackson, Ian Johnston, Dominic Kwiatkowski, Cordelia Langford, John Sillitoe on behalf of the Wellcome Sanger Institute COVID-19 Surveillance Team
hCoV-19/England/MILK-2E3C73F/2021	EPI_ISL_7814681	2021-12-08	Lighthouse Lab in Milton Keynes	Wellcome Sanger Institute for the COVID-19 Genomics UK (COG-UK) Consortium	The Lighthouse Lab in Milton Keynes and Alex Alderton, Roberto Amato, Jeffrey Barrett, Sonia Goncalves, Ewan Harrison, David K. Jackson, Ian Johnston, Dominic Kwiatkowski, Cordelia Langford, John Sillitoe on behalf of the Wellcome Sanger Institute COVID-19 Surveillance Team
hCoV-19/England/MILK-2E3C9EE/2021	EPI_ISL_7814688	2021-12-08	Lighthouse Lab in Milton Keynes	Wellcome Sanger Institute for the COVID-19 Genomics UK (COG-UK) Consortium	The Lighthouse Lab in Milton Keynes and Alex Alderton, Roberto Amato, Jeffrey Barrett, Sonia Goncalves, Ewan Harrison, David K. Jackson, Ian Johnston, Dominic Kwiatkowski, Cordelia Langford, John Sillitoe on behalf of the Wellcome Sanger Institute COVID-19 Surveillance Team
hCoV-19/England/MILK-2E3C711/2021	EPI_ISL_7814769	2021-12-08	Lighthouse Lab in Milton Keynes	Wellcome Sanger Institute for the COVID-19 Genomics UK (COG-UK) Consortium	The Lighthouse Lab in Milton Keynes and Alex Alderton, Roberto Amato, Jeffrey Barrett, Sonia Goncalves, Ewan Harrison, David K. Jackson, Ian Johnston, Dominic Kwiatkowski, Cordelia Langford, John Sillitoe on behalf of the Wellcome Sanger Institute COVID-19 Surveillance Team
hCoV-19/England/PLYM-2E2F3FF/2021	EPI_ISL_7814812	2021-12-08	Lighthouse Laboratory Plymouth	Wellcome Sanger Institute for the COVID-19 Genomics UK (COG-UK) Consortium	Lighthouse Laboratory Plymouth and Alex Alderton, Roberto Amato, Jeffrey Barrett, Sonia Goncalves, Ewan Harrison, David K. Jackson, Ian Johnston, Dominic Kwiatkowski, Cordelia Langford, John Sillitoe on behalf of the Wellcome Sanger Institute COVID-19 Surveillance Team
hCoV-19/England/LSPA-2E3CFEC/2021	EPI_ISL_7815906	2021-12-08	Rosalind Franklin Laboratory	Wellcome Sanger Institute for the COVID-19 Genomics UK (COG-UK) Consortium	Donald Fraser, Suki Lee, Rob Howes, The Rosalind Franklin Laboratory and Alex Alderton, Roberto Amato, Jeffrey Barrett, Sonia Goncalves, Ewan Harrison, David K. Jackson, Ian Johnston, Dominic Kwiatkowski, Cordelia Langford, John Sillitoe on behalf of the Wellcome Sanger Institute COVID-19 Surveillance Team
hCoV-19/England/LSPA-2E10F39/2021	EPI_ISL_7817127	2021-12-08	Rosalind Franklin Laboratory	Wellcome Sanger Institute for the COVID-19 Genomics UK (COG-UK) Consortium	Donald Fraser, Suki Lee, Rob Howes, The Rosalind Franklin Laboratory and Alex Alderton, Roberto Amato, Jeffrey Barrett, Sonia Goncalves, Ewan Harrison, David K. Jackson, Ian Johnston, Dominic Kwiatkowski, Cordelia Langford, John Sillitoe on behalf of the Wellcome Sanger Institute COVID-19 Surveillance Team
hCoV-19/England/MILK-2E238DE/2021	EPI_ISL_7818061	2021-12-08	Lighthouse Lab in Milton Keynes	Wellcome Sanger Institute for the COVID-19 Genomics UK (COG-UK) Consortium	The Lighthouse Lab in Milton Keynes and Alex Alderton, Roberto Amato, Jeffrey Barrett, Sonia Goncalves, Ewan Harrison, David K. Jackson, Ian Johnston, Dominic Kwiatkowski, Cordelia Langford, John Sillitoe on behalf of the Wellcome Sanger Institute COVID-19 Surveillance Team
hCoV-19/England/MILK-2E24275/2021	EPI_ISL_7818129	2021-12-08	Lighthouse Lab in Milton Keynes	Wellcome Sanger Institute for the COVID-19 Genomics UK (COG-UK) Consortium	The Lighthouse Lab in Milton Keynes and Alex Alderton, Roberto Amato, Jeffrey Barrett, Sonia Goncalves, Ewan Harrison, David K. Jackson, Ian Johnston, Dominic Kwiatkowski, Cordelia Langford, John Sillitoe on behalf of the Wellcome Sanger Institute COVID-19 Surveillance Team
hCoV-19/England/MILK-2E24F9C/2021	EPI_ISL_7818213	2021-12-08	Lighthouse Lab in Milton Keynes	Wellcome Sanger Institute for the COVID-19 Genomics UK (COG-UK) Consortium	The Lighthouse Lab in Milton Keynes and Alex Alderton, Roberto Amato, Jeffrey Barrett, Sonia Goncalves, Ewan Harrison, David K. Jackson, Ian Johnston, Dominic Kwiatkowski, Cordelia Langford, John Sillitoe on behalf of the Wellcome Sanger Institute COVID-19 Surveillance Team
hCoV-19/England/MILK-2E37206/2021	EPI_ISL_7819313	2021-12-08	Lighthouse Lab in Milton Keynes	Wellcome Sanger Institute for the COVID-19 Genomics UK (COG-UK) Consortium	The Lighthouse Lab in Milton Keynes and Alex Alderton, Roberto Amato, Jeffrey Barrett, Sonia Goncalves, Ewan Harrison, David K. Jackson, Ian Johnston, Dominic Kwiatkowski, Cordelia Langford, John Sillitoe on behalf of the Wellcome Sanger Institute COVID-19 Surveillance Team
hCoV-19/England/MILK-2E182A1/2021	EPI_ISL_7820119	2021-12-08	Lighthouse Lab in Milton Keynes	Wellcome Sanger Institute for the COVID-19 Genomics UK (COG-UK) Consortium	The Lighthouse Lab in Milton Keynes and Alex Alderton, Roberto Amato, Jeffrey Barrett, Sonia Goncalves, Ewan Harrison, David K. Jackson, Ian Johnston, Dominic Kwiatkowski, Cordelia Langford, John Sillitoe on behalf of the Wellcome Sanger Institute COVID-19 Surveillance Team
hCoV-19/England/MILK-2E18265/2021	EPI_ISL_7820195	2021-12-08	Lighthouse Lab in Milton Keynes	Wellcome Sanger Institute for the COVID-19 Genomics UK (COG-UK) Consortium	The Lighthouse Lab in Milton Keynes and Alex Alderton, Roberto Amato, Jeffrey Barrett, Sonia Goncalves, Ewan Harrison, David K. Jackson, Ian Johnston, Dominic Kwiatkowski, Cordelia Langford, John Sillitoe on behalf of the Wellcome Sanger Institute COVID-19 Surveillance Team
hCoV-19/England/MILK-2E14CA7/2021	EPI_ISL_7820293	2021-12-08	Lighthouse Lab in Milton Keynes	Wellcome Sanger Institute for the COVID-19 Genomics UK (COG-UK) Consortium	The Lighthouse Lab in Milton Keynes and Alex Alderton, Roberto Amato, Jeffrey Barrett, Sonia Goncalves, Ewan Harrison, David K. Jackson, Ian Johnston, Dominic Kwiatkowski, Cordelia Langford, John Sillitoe on behalf of the Wellcome Sanger Institute COVID-19 Surveillance Team
hCoV-19/England/MILK-2E14F44/2021	EPI_ISL_7820367	2021-12-08	Lighthouse Lab in Milton Keynes	Wellcome Sanger Institute for the COVID-19 Genomics UK (COG-UK) Consortium	The Lighthouse Lab in Milton Keynes and Alex Alderton, Roberto Amato, Jeffrey Barrett, Sonia Goncalves, Ewan Harrison, David K. Jackson, Ian Johnston, Dominic Kwiatkowski, Cordelia Langford, John Sillitoe on behalf of the Wellcome Sanger Institute COVID-19 Surveillance Team
hCoV-19/England/MILK-2E14BC8/2021	EPI_ISL_7820414	2021-12-08	Lighthouse Lab in Milton Keynes	Wellcome Sanger Institute for the COVID-19 Genomics UK (COG-UK) Consortium	The Lighthouse Lab in Milton Keynes and Alex Alderton, Roberto Amato, Jeffrey Barrett, Sonia Goncalves, Ewan Harrison, David K. Jackson, Ian Johnston, Dominic Kwiatkowski, Cordelia Langford, John Sillitoe on behalf of the Wellcome Sanger Institute COVID-19 Surveillance Team
hCoV-19/England/MILK-2E14B13/2021	EPI_ISL_7820497	2021-12-08	Lighthouse Lab in Milton Keynes	Wellcome Sanger Institute for the COVID-19 Genomics UK (COG-UK) Consortium	The Lighthouse Lab in Milton Keynes and Alex Alderton, Roberto Amato, Jeffrey Barrett, Sonia Goncalves, Ewan Harrison, David K. Jackson, Ian Johnston, Dominic Kwiatkowski, Cordelia Langford, John Sillitoe on behalf of the Wellcome Sanger Institute COVID-19 Surveillance Team
hCoV-19/England/ALDP-2DEE3B1/2021	EPI_ISL_7820518	2021-12-08	Lighthouse Lab in Alderley Park	Wellcome Sanger Institute for the COVID-19 Genomics UK (COG-UK) Consortium	Jacquelyn Wynn, Mairead Hyland, The Lighthouse Lab in Alderley Park and Alex Alderton, Roberto Amato, Jeffrey Barrett, Sonia Goncalves, Ewan Harrison, David K. Jackson, Ian Johnston, Dominic Kwiatkowski, Cordelia Langford, John Sillitoe on behalf of the Wellcome Sanger Institute COVID-19 Surveillance Team
hCoV-19/England/ALDP-2DEE64F/2021	EPI_ISL_7820542	2021-12-08	Lighthouse Lab in Alderley Park	Wellcome Sanger Institute for the COVID-19 Genomics UK (COG-UK) Consortium	Jacquelyn Wynn, Mairead Hyland, The Lighthouse Lab in Alderley Park and Alex Alderton, Roberto Amato, Jeffrey Barrett, Sonia Goncalves, Ewan Harrison, David K. Jackson, Ian Johnston, Dominic Kwiatkowski, Cordelia Langford, John Sillitoe on behalf of the Wellcome Sanger Institute COVID-19 Surveillance Team
hCoV-19/England/BRBR-2DF5BA0/2021	EPI_ISL_7820632	2021-12-08	Berkshire and Surrey Pathology Services Lighthouse Laboratory	Wellcome Sanger Institute for the COVID-19 Genomics UK (COG-UK) Consortium	Berkshire and Surrey Pathology Services Lighthouse Laboratory and Alex Alderton, Roberto Amato, Jeffrey Barrett, Sonia Goncalves, Ewan Harrison, David K. Jackson, Ian Johnston, Dominic Kwiatkowski, Cordelia Langford, John Sillitoe on behalf of the Wellcome Sanger Institute COVID-19 Surveillance Team
hCoV-19/England/ALDP-2DEE3A2/2021	EPI_ISL_7820654	2021-12-08	Lighthouse Lab in Alderley Park	Wellcome Sanger Institute for the COVID-19 Genomics UK (COG-UK) Consortium	Jacquelyn Wynn, Mairead Hyland, The Lighthouse Lab in Alderley Park and Alex Alderton, Roberto Amato, Jeffrey Barrett, Sonia Goncalves, Ewan Harrison, David K. Jackson, Ian Johnston, Dominic Kwiatkowski, Cordelia Langford, John Sillitoe on behalf of the Wellcome Sanger Institute COVID-19 Surveillance Team
hCoV-19/England/ALDP-2DEE427/2021	EPI_ISL_7820704	2021-12-08	Lighthouse Lab in Alderley Park	Wellcome Sanger Institute for the COVID-19 Genomics UK (COG-UK) Consortium	Jacquelyn Wynn, Mairead Hyland, The Lighthouse Lab in Alderley Park and Alex Alderton, Roberto Amato, Jeffrey Barrett, Sonia Goncalves, Ewan Harrison, David K. Jackson, Ian Johnston, Dominic Kwiatkowski, Cordelia Langford, John Sillitoe on behalf of the Wellcome Sanger Institute COVID-19 Surveillance Team
hCoV-19/England/ALDP-2DF4576/2021	EPI_ISL_7820758	2021-12-08	Lighthouse Lab in Alderley Park	Wellcome Sanger Institute for the COVID-19 Genomics UK (COG-UK) Consortium	Jacquelyn Wynn, Mairead Hyland, The Lighthouse Lab in Alderley Park and Alex Alderton, Roberto Amato, Jeffrey Barrett, Sonia Goncalves, Ewan Harrison, David K. Jackson, Ian Johnston, Dominic Kwiatkowski, Cordelia Langford, John Sillitoe on behalf of the Wellcome Sanger Institute COVID-19 Surveillance Team
hCoV-19/England/ALDP-2DEE700/2021	EPI_ISL_7820767	2021-12-08	Lighthouse Lab in Alderley Park	Wellcome Sanger Institute for the COVID-19 Genomics UK (COG-UK) Consortium	Jacquelyn Wynn, Mairead Hyland, The Lighthouse Lab in Alderley Park and Alex Alderton, Roberto Amato, Jeffrey Barrett, Sonia Goncalves, Ewan Harrison, David K. Jackson, Ian Johnston, Dominic Kwiatkowski, Cordelia Langford, John Sillitoe on behalf of the Wellcome Sanger Institute COVID-19 Surveillance Team
hCoV-19/England/ALDP-2DEE23C/2021	EPI_ISL_7820772	2021-12-08	Lighthouse Lab in Alderley Park	Wellcome Sanger Institute for the COVID-19 Genomics UK (COG-UK) Consortium	Jacquelyn Wynn, Mairead Hyland, The Lighthouse Lab in Alderley Park and Alex Alderton, Roberto Amato, Jeffrey Barrett, Sonia Goncalves, Ewan Harrison, David K. Jackson, Ian Johnston, Dominic Kwiatkowski, Cordelia Langford, John Sillitoe on behalf of the Wellcome Sanger Institute COVID-19 Surveillance Team
hCoV-19/England/ALDP-2DF45A3/2021	EPI_ISL_7820786	2021-12-08	Lighthouse Lab in Alderley Park	Wellcome Sanger Institute for the COVID-19 Genomics UK (COG-UK) Consortium	Jacquelyn Wynn, Mairead Hyland, The Lighthouse Lab in Alderley Park and Alex Alderton, Roberto Amato, Jeffrey Barrett, Sonia Goncalves, Ewan Harrison, David K. Jackson, Ian Johnston, Dominic Kwiatkowski, Cordelia Langford, John Sillitoe on behalf of the Wellcome Sanger Institute COVID-19 Surveillance Team
hCoV-19/England/ALDP-2DF22BD/2021	EPI_ISL_7820848	2021-12-08	Lighthouse Lab in Alderley Park	Wellcome Sanger Institute for the COVID-19 Genomics UK (COG-UK) Consortium	Jacquelyn Wynn, Mairead Hyland, The Lighthouse Lab in Alderley Park and Alex Alderton, Roberto Amato, Jeffrey Barrett, Sonia Goncalves, Ewan Harrison, David K. Jackson, Ian Johnston, Dominic Kwiatkowski, Cordelia Langford, John Sillitoe on behalf of the Wellcome Sanger Institute COVID-19 Surveillance Team
hCoV-19/England/LSPA-2DEF198/2021	EPI_ISL_7820893	2021-12-08	Rosalind Franklin Laboratory	Wellcome Sanger Institute for the COVID-19 Genomics UK (COG-UK) Consortium	Donald Fraser, Suki Lee, Rob Howes, The Rosalind Franklin Laboratory and Alex Alderton, Roberto Amato, Jeffrey Barrett, Sonia Goncalves, Ewan Harrison, David K. Jackson, Ian Johnston, Dominic Kwiatkowski, Cordelia Langford, John Sillitoe on behalf of the Wellcome Sanger Institute COVID-19 Surveillance Team
hCoV-19/England/ALDP-2DF08BD/2021	EPI_ISL_7821131	2021-12-08	Lighthouse Lab in Alderley Park	Wellcome Sanger Institute for the COVID-19 Genomics UK (COG-UK) Consortium	Jacquelyn Wynn, Mairead Hyland, The Lighthouse Lab in Alderley Park and Alex Alderton, Roberto Amato, Jeffrey Barrett, Sonia Goncalves, Ewan Harrison, David K. Jackson, Ian Johnston, Dominic Kwiatkowski, Cordelia Langford, John Sillitoe on behalf of the Wellcome Sanger Institute COVID-19 Surveillance Team
hCoV-19/England/ALDP-2DF0862/2021	EPI_ISL_7821143	2021-12-08	Lighthouse Lab in Alderley Park	Wellcome Sanger Institute for the COVID-19 Genomics UK (COG-UK) Consortium	Jacquelyn Wynn, Mairead Hyland, The Lighthouse Lab in Alderley Park and Alex Alderton, Roberto Amato, Jeffrey Barrett, Sonia Goncalves, Ewan Harrison, David K. Jackson, Ian Johnston, Dominic Kwiatkowski, Cordelia Langford, John Sillitoe on behalf of the Wellcome Sanger Institute COVID-19 Surveillance Team
hCoV-19/USA/MA-Broad_Harvard-10784/2021	EPI_ISL_7565186	2021-12-08	Harvard University	Infectious Disease Program, Broad Institute of Harvard and MIT	Springer,M., Petros,B., Dobbins,S., Slack,S., Welch,N., Park,D.J., Siddle,K.J., MacInnis,B.L., Sabeti,P.C.
hCoV-19/Spain/GA-CHUVI-34402059/2021	EPI_ISL_7502107	2021-12-08	Microbiology Department. Complexo Hospitalario Universitario de Vigo	Microbiology Department. Complexo Hospitalario Universitario de Vigo	Alvarez M, Cabrera JJ, Carballo R, Cortizo S, Davina C, del-Campo V, Martinez L, Mediero G, Pena I, Perez S, Potel C, Regueiro B, Rey S, Vasallo FJ
hCoV-19/USA/MA-Broad_Harvard-10785/2021	EPI_ISL_7565187	2021-12-08	Harvard University	Infectious Disease Program, Broad Institute of Harvard and MIT	Springer,M., Petros,B., Dobbins,S., Slack,S., Welch,N., Park,D.J., Siddle,K.J., MacInnis,B.L., Sabeti,P.C.
hCoV-19/Spain/GA-CHUVI-34400410/2021	EPI_ISL_7988106	2021-12-08	Microbiology Department. Complexo Hospitalario Universitario de Vigo	Microbiology Department. Complexo Hospitalario Universitario de Vigo	Alvarez M, Cabrera JJ, Carballo R, Cortizo S, Davina C, del-Campo V, Martinez L, Mediero G, Pena I, Perez S, Potel C, Regueiro B, Rey S, Vasallo FJ
hCoV-19/Australia/NSW-ICPMR-17674/2021	EPI_ISL_7987498	2021-12-08	St Vincent's Pathology (SydPath)	NSW Health Pathology - Institute of Clinical Pathology and Medical Research; Westmead Hospital; University of Sydney	Arnott A., Draper J., Gall M., Martinez E., Rockett R., Sintchenko V., on behalf of ICPMR
hCoV-19/USA/MA-CDCBI-CRSP_NO7OHISJY6GF32GX/2021	EPI_ISL_7833708	2021-12-08	Broad Institute Clinical Research Sequencing Platform	Infectious Disease Program, Broad Institute of Harvard and MIT	Siddle,K.J., Adams,G., Pearlman,L., Gladden-Young,A., Vicente,G., Blumenstiel,B., DeFelice,M., Lee,M., McGovern,S., Lagerborg,K., Rudy,M., DeRuff,K., Carter,A., Normandin,E., Bauer,M., Reilly,S., Tomkins-Tinch,C., Loreth,C., Chaluvadi,S., Meldrim,J., Granger,B., Lemieux,J.E., Birren,B.W., Sabeti,P.C., Larkin,K., Dodge,S., Lennon,N., Madoff,L., Brown,C., Gallagher,G., Smole,S., Park,D.J., Gabriel,…
hCoV-19/England/MILK-2E67E72/2021	EPI_ISL_7836154	2021-12-08	Lighthouse Lab in Milton Keynes	Wellcome Sanger Institute for the COVID-19 Genomics UK (COG-UK) Consortium	The Lighthouse Lab in Milton Keynes and Alex Alderton, Roberto Amato, Jeffrey Barrett, Sonia Goncalves, Ewan Harrison, David K. Jackson, Ian Johnston, Dominic Kwiatkowski, Cordelia Langford, John Sillitoe on behalf of the Wellcome Sanger Institute COVID-19 Surveillance Team
hCoV-19/England/MILK-2E67AF6/2021	EPI_ISL_7836228	2021-12-08	Lighthouse Lab in Milton Keynes	Wellcome Sanger Institute for the COVID-19 Genomics UK (COG-UK) Consortium	The Lighthouse Lab in Milton Keynes and Alex Alderton, Roberto Amato, Jeffrey Barrett, Sonia Goncalves, Ewan Harrison, David K. Jackson, Ian Johnston, Dominic Kwiatkowski, Cordelia Langford, John Sillitoe on behalf of the Wellcome Sanger Institute COVID-19 Surveillance Team
hCoV-19/England/MILK-2E666A8/2021	EPI_ISL_7836195	2021-12-08	Lighthouse Lab in Milton Keynes	Wellcome Sanger Institute for the COVID-19 Genomics UK (COG-UK) Consortium	The Lighthouse Lab in Milton Keynes and Alex Alderton, Roberto Amato, Jeffrey Barrett, Sonia Goncalves, Ewan Harrison, David K. Jackson, Ian Johnston, Dominic Kwiatkowski, Cordelia Langford, John Sillitoe on behalf of the Wellcome Sanger Institute COVID-19 Surveillance Team
hCoV-19/Botswana/R54B55_BHP_000866812/2021	EPI_ISL_7834531	2021-12-08	Muan Hospital Laboratory	Botswana Harvard HIV Reference Laboratory	Sikhulile Moyo, Wonderful T. Choga, Dorcas Maruapula, Keoratile Ntshambiwa, Sefetogi Ramaologa, Thongbotho Mphoyakgosi, Boitumelo Zuze, Botshelo Radibe, Legodile Kooepile, Ontlametse T. Bareng, Pamela Smith-Lawrence, Kgomotso Moruisi, Roger Shapiro, Shahin Lockman, Joseph Makhema, Mphaphi B. Mbulawa, Mosepele Mosepele, Simani Gaseitsiwe
hCoV-19/Botswana/R54B79_BHP_362183108/2021	EPI_ISL_7834547	2021-12-08	Lancet Laboratories Gaborone	Botswana Harvard HIV Reference Laboratory	Sikhulile Moyo, Wonderful T. Choga, Dorcas Maruapula, Ellen Nkitse, Leyi Ncube, Mosana Moyo, Keoratile Ntshambiwa, Sefetogi Ramaologa, Thongbotho Mphoyakgosi, Boitumelo Zuze, Botshelo Radibe, Legodile Kooepile, Ontlametse T. Bareng, Pamela Smith-Lawrence, Kgomotso Moruisi, Roger Shapiro, Shahin Lockman, Joseph Makhema, Mphaphi B. Mbulawa, Mosepele Mosepele, Simani Gaseitsiwe
hCoV-19/England/MILK-2E67D93/2021	EPI_ISL_7836394	2021-12-08	Lighthouse Lab in Milton Keynes	Wellcome Sanger Institute for the COVID-19 Genomics UK (COG-UK) Consortium	The Lighthouse Lab in Milton Keynes and Alex Alderton, Roberto Amato, Jeffrey Barrett, Sonia Goncalves, Ewan Harrison, David K. Jackson, Ian Johnston, Dominic Kwiatkowski, Cordelia Langford, John Sillitoe on behalf of the Wellcome Sanger Institute COVID-19 Surveillance Team
hCoV-19/England/MILK-2E67C87/2021	EPI_ISL_7836408	2021-12-08	Lighthouse Lab in Milton Keynes	Wellcome Sanger Institute for the COVID-19 Genomics UK (COG-UK) Consortium	The Lighthouse Lab in Milton Keynes and Alex Alderton, Roberto Amato, Jeffrey Barrett, Sonia Goncalves, Ewan Harrison, David K. Jackson, Ian Johnston, Dominic Kwiatkowski, Cordelia Langford, John Sillitoe on behalf of the Wellcome Sanger Institute COVID-19 Surveillance Team
hCoV-19/England/MILK-2E67FF7/2021	EPI_ISL_7836415	2021-12-08	Lighthouse Lab in Milton Keynes	Wellcome Sanger Institute for the COVID-19 Genomics UK (COG-UK) Consortium	The Lighthouse Lab in Milton Keynes and Alex Alderton, Roberto Amato, Jeffrey Barrett, Sonia Goncalves, Ewan Harrison, David K. Jackson, Ian Johnston, Dominic Kwiatkowski, Cordelia Langford, John Sillitoe on behalf of the Wellcome Sanger Institute COVID-19 Surveillance Team
hCoV-19/England/MILK-2E63896/2021	EPI_ISL_7837442	2021-12-08	Lighthouse Lab in Milton Keynes	Wellcome Sanger Institute for the COVID-19 Genomics UK (COG-UK) Consortium	The Lighthouse Lab in Milton Keynes and Alex Alderton, Roberto Amato, Jeffrey Barrett, Sonia Goncalves, Ewan Harrison, David K. Jackson, Ian Johnston, Dominic Kwiatkowski, Cordelia Langford, John Sillitoe on behalf of the Wellcome Sanger Institute COVID-19 Surveillance Team
hCoV-19/England/MILK-2E6375D/2021	EPI_ISL_7837496	2021-12-08	Lighthouse Lab in Milton Keynes	Wellcome Sanger Institute for the COVID-19 Genomics UK (COG-UK) Consortium	The Lighthouse Lab in Milton Keynes and Alex Alderton, Roberto Amato, Jeffrey Barrett, Sonia Goncalves, Ewan Harrison, David K. Jackson, Ian Johnston, Dominic Kwiatkowski, Cordelia Langford, John Sillitoe on behalf of the Wellcome Sanger Institute COVID-19 Surveillance Team
hCoV-19/England/MILK-2E634A1/2021	EPI_ISL_7837534	2021-12-08	Lighthouse Lab in Milton Keynes	Wellcome Sanger Institute for the COVID-19 Genomics UK (COG-UK) Consortium	The Lighthouse Lab in Milton Keynes and Alex Alderton, Roberto Amato, Jeffrey Barrett, Sonia Goncalves, Ewan Harrison, David K. Jackson, Ian Johnston, Dominic Kwiatkowski, Cordelia Langford, John Sillitoe on behalf of the Wellcome Sanger Institute COVID-19 Surveillance Team
hCoV-19/England/MILK-2E63939/2021	EPI_ISL_7837550	2021-12-08	Lighthouse Lab in Milton Keynes	Wellcome Sanger Institute for the COVID-19 Genomics UK (COG-UK) Consortium	The Lighthouse Lab in Milton Keynes and Alex Alderton, Roberto Amato, Jeffrey Barrett, Sonia Goncalves, Ewan Harrison, David K. Jackson, Ian Johnston, Dominic Kwiatkowski, Cordelia Langford, John Sillitoe on behalf of the Wellcome Sanger Institute COVID-19 Surveillance Team
hCoV-19/England/MILK-2E6376C/2021	EPI_ISL_7837576	2021-12-08	Lighthouse Lab in Milton Keynes	Wellcome Sanger Institute for the COVID-19 Genomics UK (COG-UK) Consortium	The Lighthouse Lab in Milton Keynes and Alex Alderton, Roberto Amato, Jeffrey Barrett, Sonia Goncalves, Ewan Harrison, David K. Jackson, Ian Johnston, Dominic Kwiatkowski, Cordelia Langford, John Sillitoe on behalf of the Wellcome Sanger Institute COVID-19 Surveillance Team
hCoV-19/England/MILK-2E601E9/2021	EPI_ISL_7837620	2021-12-08	Lighthouse Lab in Milton Keynes	Wellcome Sanger Institute for the COVID-19 Genomics UK (COG-UK) Consortium	The Lighthouse Lab in Milton Keynes and Alex Alderton, Roberto Amato, Jeffrey Barrett, Sonia Goncalves, Ewan Harrison, David K. Jackson, Ian Johnston, Dominic Kwiatkowski, Cordelia Langford, John Sillitoe on behalf of the Wellcome Sanger Institute COVID-19 Surveillance Team
hCoV-19/England/MILK-2E648C2/2021	EPI_ISL_7838359	2021-12-08	Lighthouse Lab in Milton Keynes	Wellcome Sanger Institute for the COVID-19 Genomics UK (COG-UK) Consortium	The Lighthouse Lab in Milton Keynes and Alex Alderton, Roberto Amato, Jeffrey Barrett, Sonia Goncalves, Ewan Harrison, David K. Jackson, Ian Johnston, Dominic Kwiatkowski, Cordelia Langford, John Sillitoe on behalf of the Wellcome Sanger Institute COVID-19 Surveillance Team
hCoV-19/England/MILK-2E5CDA0/2021	EPI_ISL_7838594	2021-12-08	Lighthouse Lab in Milton Keynes	Wellcome Sanger Institute for the COVID-19 Genomics UK (COG-UK) Consortium	The Lighthouse Lab in Milton Keynes and Alex Alderton, Roberto Amato, Jeffrey Barrett, Sonia Goncalves, Ewan Harrison, David K. Jackson, Ian Johnston, Dominic Kwiatkowski, Cordelia Langford, John Sillitoe on behalf of the Wellcome Sanger Institute COVID-19 Surveillance Team
hCoV-19/Denmark/DCGC-278630/2021	EPI_ISL_7918135	2021-12-08	Department of Bacteria, Parasites and Fungi, Statens Serum Institut, Copenhagen, Denmark	Statens Serum Institut Bioinformatics and Microbial Genomics	Danish Covid-19 Genome Consortium
hCoV-19/England/MILK-2E4BA16/2021	EPI_ISL_7839276	2021-12-08	Lighthouse Lab in Milton Keynes	Wellcome Sanger Institute for the COVID-19 Genomics UK (COG-UK) Consortium	The Lighthouse Lab in Milton Keynes and Alex Alderton, Roberto Amato, Jeffrey Barrett, Sonia Goncalves, Ewan Harrison, David K. Jackson, Ian Johnston, Dominic Kwiatkowski, Cordelia Langford, John Sillitoe on behalf of the Wellcome Sanger Institute COVID-19 Surveillance Team
hCoV-19/England/MILK-2E4BB31/2021	EPI_ISL_7839328	2021-12-08	Lighthouse Lab in Milton Keynes	Wellcome Sanger Institute for the COVID-19 Genomics UK (COG-UK) Consortium	The Lighthouse Lab in Milton Keynes and Alex Alderton, Roberto Amato, Jeffrey Barrett, Sonia Goncalves, Ewan Harrison, David K. Jackson, Ian Johnston, Dominic Kwiatkowski, Cordelia Langford, John Sillitoe on behalf of the Wellcome Sanger Institute COVID-19 Surveillance Team
hCoV-19/England/MILK-2E4FDDD/2021	EPI_ISL_7839671	2021-12-08	Lighthouse Lab in Milton Keynes	Wellcome Sanger Institute for the COVID-19 Genomics UK (COG-UK) Consortium	The Lighthouse Lab in Milton Keynes and Alex Alderton, Roberto Amato, Jeffrey Barrett, Sonia Goncalves, Ewan Harrison, David K. Jackson, Ian Johnston, Dominic Kwiatkowski, Cordelia Langford, John Sillitoe on behalf of the Wellcome Sanger Institute COVID-19 Surveillance Team
hCoV-19/England/LSPA-2E46064/2021	EPI_ISL_7840559	2021-12-08	Rosalind Franklin Laboratory	Wellcome Sanger Institute for the COVID-19 Genomics UK (COG-UK) Consortium	Donald Fraser, Suki Lee, Rob Howes, The Rosalind Franklin Laboratory and Alex Alderton, Roberto Amato, Jeffrey Barrett, Sonia Goncalves, Ewan Harrison, David K. Jackson, Ian Johnston, Dominic Kwiatkowski, Cordelia Langford, John Sillitoe on behalf of the Wellcome Sanger Institute COVID-19 Surveillance Team
hCoV-19/England/LSPA-2E40440/2021	EPI_ISL_7840593	2021-12-08	Rosalind Franklin Laboratory	Wellcome Sanger Institute for the COVID-19 Genomics UK (COG-UK) Consortium	Donald Fraser, Suki Lee, Rob Howes, The Rosalind Franklin Laboratory and Alex Alderton, Roberto Amato, Jeffrey Barrett, Sonia Goncalves, Ewan Harrison, David K. Jackson, Ian Johnston, Dominic Kwiatkowski, Cordelia Langford, John Sillitoe on behalf of the Wellcome Sanger Institute COVID-19 Surveillance Team
hCoV-19/England/HSLL-2DF77C8/2021	EPI_ISL_7842971	2021-12-08	Health Services Laboratories	Wellcome Sanger Institute for the COVID-19 Genomics UK (COG-UK) Consortium	Health Services Laboratories and Alex Alderton, Roberto Amato, Jeffrey Barrett, Sonia Goncalves, Ewan Harrison, David K. Jackson, Ian Johnston, Dominic Kwiatkowski, Cordelia Langford, John Sillitoe on behalf of the Wellcome Sanger Institute COVID-19 Surveillance Team
hCoV-19/England/ALDP-2DF9C5E/2021	EPI_ISL_7842536	2021-12-08	Lighthouse Lab in Alderley Park	Wellcome Sanger Institute for the COVID-19 Genomics UK (COG-UK) Consortium	Jacquelyn Wynn, Mairead Hyland, The Lighthouse Lab in Alderley Park and Alex Alderton, Roberto Amato, Jeffrey Barrett, Sonia Goncalves, Ewan Harrison, David K. Jackson, Ian Johnston, Dominic Kwiatkowski, Cordelia Langford, John Sillitoe on behalf of the Wellcome Sanger Institute COVID-19 Surveillance Team
hCoV-19/England/ALDP-2DF917D/2021	EPI_ISL_7842663	2021-12-08	Lighthouse Lab in Alderley Park	Wellcome Sanger Institute for the COVID-19 Genomics UK (COG-UK) Consortium	Jacquelyn Wynn, Mairead Hyland, The Lighthouse Lab in Alderley Park and Alex Alderton, Roberto Amato, Jeffrey Barrett, Sonia Goncalves, Ewan Harrison, David K. Jackson, Ian Johnston, Dominic Kwiatkowski, Cordelia Langford, John Sillitoe on behalf of the Wellcome Sanger Institute COVID-19 Surveillance Team
hCoV-19/England/QEUH-2DEB2F3/2021	EPI_ISL_7842691	2021-12-08	Lighthouse Lab in Glasgow	Wellcome Sanger Institute for the COVID-19 Genomics UK (COG-UK) Consortium	Harper VanSteenhouse, Yumi Kasai, David Gray, Carol Clugston, Anna Dominiczak and Alex Alderton, Roberto Amato, Jeffrey Barrett, Sonia Goncalves, Ewan Harrison, David K. Jackson, Ian Johnston, Dominic Kwiatkowski, Cordelia Langford, John Sillitoe on behalf of the Wellcome Sanger Institute COVID-19 Surveillance Team
hCoV-19/England/ALDP-2DF9B60/2021	EPI_ISL_7842732	2021-12-08	Lighthouse Lab in Alderley Park	Wellcome Sanger Institute for the COVID-19 Genomics UK (COG-UK) Consortium	Jacquelyn Wynn, Mairead Hyland, The Lighthouse Lab in Alderley Park and Alex Alderton, Roberto Amato, Jeffrey Barrett, Sonia Goncalves, Ewan Harrison, David K. Jackson, Ian Johnston, Dominic Kwiatkowski, Cordelia Langford, John Sillitoe on behalf of the Wellcome Sanger Institute COVID-19 Surveillance Team
hCoV-19/England/ALDP-2DF9AAF/2021	EPI_ISL_7842739	2021-12-08	Lighthouse Lab in Alderley Park	Wellcome Sanger Institute for the COVID-19 Genomics UK (COG-UK) Consortium	Jacquelyn Wynn, Mairead Hyland, The Lighthouse Lab in Alderley Park and Alex Alderton, Roberto Amato, Jeffrey Barrett, Sonia Goncalves, Ewan Harrison, David K. Jackson, Ian Johnston, Dominic Kwiatkowski, Cordelia Langford, John Sillitoe on behalf of the Wellcome Sanger Institute COVID-19 Surveillance Team
hCoV-19/England/ALDP-2DF984B/2021	EPI_ISL_7842756	2021-12-08	Lighthouse Lab in Alderley Park	Wellcome Sanger Institute for the COVID-19 Genomics UK (COG-UK) Consortium	Jacquelyn Wynn, Mairead Hyland, The Lighthouse Lab in Alderley Park and Alex Alderton, Roberto Amato, Jeffrey Barrett, Sonia Goncalves, Ewan Harrison, David K. Jackson, Ian Johnston, Dominic Kwiatkowski, Cordelia Langford, John Sillitoe on behalf of the Wellcome Sanger Institute COVID-19 Surveillance Team
hCoV-19/England/ALDP-2DF99A2/2021	EPI_ISL_7842758	2021-12-08	Lighthouse Lab in Alderley Park	Wellcome Sanger Institute for the COVID-19 Genomics UK (COG-UK) Consortium	Jacquelyn Wynn, Mairead Hyland, The Lighthouse Lab in Alderley Park and Alex Alderton, Roberto Amato, Jeffrey Barrett, Sonia Goncalves, Ewan Harrison, David K. Jackson, Ian Johnston, Dominic Kwiatkowski, Cordelia Langford, John Sillitoe on behalf of the Wellcome Sanger Institute COVID-19 Surveillance Team
hCoV-19/England/ALDP-2DF9070/2021	EPI_ISL_7842840	2021-12-08	Lighthouse Lab in Alderley Park	Wellcome Sanger Institute for the COVID-19 Genomics UK (COG-UK) Consortium	Jacquelyn Wynn, Mairead Hyland, The Lighthouse Lab in Alderley Park and Alex Alderton, Roberto Amato, Jeffrey Barrett, Sonia Goncalves, Ewan Harrison, David K. Jackson, Ian Johnston, Dominic Kwiatkowski, Cordelia Langford, John Sillitoe on behalf of the Wellcome Sanger Institute COVID-19 Surveillance Team
hCoV-19/England/HSLL-2DF76F8/2021	EPI_ISL_7842858	2021-12-08	Health Services Laboratories	Wellcome Sanger Institute for the COVID-19 Genomics UK (COG-UK) Consortium	Health Services Laboratories and Alex Alderton, Roberto Amato, Jeffrey Barrett, Sonia Goncalves, Ewan Harrison, David K. Jackson, Ian Johnston, Dominic Kwiatkowski, Cordelia Langford, John Sillitoe on behalf of the Wellcome Sanger Institute COVID-19 Surveillance Team
hCoV-19/England/ALDP-2DF6B54/2021	EPI_ISL_7842866	2021-12-08	Lighthouse Lab in Alderley Park	Wellcome Sanger Institute for the COVID-19 Genomics UK (COG-UK) Consortium	Jacquelyn Wynn, Mairead Hyland, The Lighthouse Lab in Alderley Park and Alex Alderton, Roberto Amato, Jeffrey Barrett, Sonia Goncalves, Ewan Harrison, David K. Jackson, Ian Johnston, Dominic Kwiatkowski, Cordelia Langford, John Sillitoe on behalf of the Wellcome Sanger Institute COVID-19 Surveillance Team
hCoV-19/England/ALDP-2DF691E/2021	EPI_ISL_7842871	2021-12-08	Lighthouse Lab in Alderley Park	Wellcome Sanger Institute for the COVID-19 Genomics UK (COG-UK) Consortium	Jacquelyn Wynn, Mairead Hyland, The Lighthouse Lab in Alderley Park and Alex Alderton, Roberto Amato, Jeffrey Barrett, Sonia Goncalves, Ewan Harrison, David K. Jackson, Ian Johnston, Dominic Kwiatkowski, Cordelia Langford, John Sillitoe on behalf of the Wellcome Sanger Institute COVID-19 Surveillance Team
hCoV-19/England/ALDP-2DEC9FD/2021	EPI_ISL_7842884	2021-12-08	Lighthouse Lab in Alderley Park	Wellcome Sanger Institute for the COVID-19 Genomics UK (COG-UK) Consortium	Jacquelyn Wynn, Mairead Hyland, The Lighthouse Lab in Alderley Park and Alex Alderton, Roberto Amato, Jeffrey Barrett, Sonia Goncalves, Ewan Harrison, David K. Jackson, Ian Johnston, Dominic Kwiatkowski, Cordelia Langford, John Sillitoe on behalf of the Wellcome Sanger Institute COVID-19 Surveillance Team
hCoV-19/England/ALDP-2DEC8C3/2021	EPI_ISL_7842886	2021-12-08	Lighthouse Lab in Alderley Park	Wellcome Sanger Institute for the COVID-19 Genomics UK (COG-UK) Consortium	Jacquelyn Wynn, Mairead Hyland, The Lighthouse Lab in Alderley Park and Alex Alderton, Roberto Amato, Jeffrey Barrett, Sonia Goncalves, Ewan Harrison, David K. Jackson, Ian Johnston, Dominic Kwiatkowski, Cordelia Langford, John Sillitoe on behalf of the Wellcome Sanger Institute COVID-19 Surveillance Team
hCoV-19/England/HSLL-2DF7A0B/2021	EPI_ISL_7842920	2021-12-08	Health Services Laboratories	Wellcome Sanger Institute for the COVID-19 Genomics UK (COG-UK) Consortium	Health Services Laboratories and Alex Alderton, Roberto Amato, Jeffrey Barrett, Sonia Goncalves, Ewan Harrison, David K. Jackson, Ian Johnston, Dominic Kwiatkowski, Cordelia Langford, John Sillitoe on behalf of the Wellcome Sanger Institute COVID-19 Surveillance Team
hCoV-19/England/ALDP-2DF6D30/2021	EPI_ISL_7842922	2021-12-08	Lighthouse Lab in Alderley Park	Wellcome Sanger Institute for the COVID-19 Genomics UK (COG-UK) Consortium	Jacquelyn Wynn, Mairead Hyland, The Lighthouse Lab in Alderley Park and Alex Alderton, Roberto Amato, Jeffrey Barrett, Sonia Goncalves, Ewan Harrison, David K. Jackson, Ian Johnston, Dominic Kwiatkowski, Cordelia Langford, John Sillitoe on behalf of the Wellcome Sanger Institute COVID-19 Surveillance Team
hCoV-19/England/HSLL-2DF778C/2021	EPI_ISL_7842984	2021-12-08	Health Services Laboratories	Wellcome Sanger Institute for the COVID-19 Genomics UK (COG-UK) Consortium	Health Services Laboratories and Alex Alderton, Roberto Amato, Jeffrey Barrett, Sonia Goncalves, Ewan Harrison, David K. Jackson, Ian Johnston, Dominic Kwiatkowski, Cordelia Langford, John Sillitoe on behalf of the Wellcome Sanger Institute COVID-19 Surveillance Team
hCoV-19/England/ALDP-2DF69B4/2021	EPI_ISL_7843060	2021-12-08	Lighthouse Lab in Alderley Park	Wellcome Sanger Institute for the COVID-19 Genomics UK (COG-UK) Consortium	Jacquelyn Wynn, Mairead Hyland, The Lighthouse Lab in Alderley Park and Alex Alderton, Roberto Amato, Jeffrey Barrett, Sonia Goncalves, Ewan Harrison, David K. Jackson, Ian Johnston, Dominic Kwiatkowski, Cordelia Langford, John Sillitoe on behalf of the Wellcome Sanger Institute COVID-19 Surveillance Team
hCoV-19/England/ALDP-2DF6C42/2021	EPI_ISL_7843081	2021-12-08	Lighthouse Lab in Alderley Park	Wellcome Sanger Institute for the COVID-19 Genomics UK (COG-UK) Consortium	Jacquelyn Wynn, Mairead Hyland, The Lighthouse Lab in Alderley Park and Alex Alderton, Roberto Amato, Jeffrey Barrett, Sonia Goncalves, Ewan Harrison, David K. Jackson, Ian Johnston, Dominic Kwiatkowski, Cordelia Langford, John Sillitoe on behalf of the Wellcome Sanger Institute COVID-19 Surveillance Team
hCoV-19/England/ALDP-2DF6A66/2021	EPI_ISL_7843116	2021-12-08	Lighthouse Lab in Alderley Park	Wellcome Sanger Institute for the COVID-19 Genomics UK (COG-UK) Consortium	Jacquelyn Wynn, Mairead Hyland, The Lighthouse Lab in Alderley Park and Alex Alderton, Roberto Amato, Jeffrey Barrett, Sonia Goncalves, Ewan Harrison, David K. Jackson, Ian Johnston, Dominic Kwiatkowski, Cordelia Langford, John Sillitoe on behalf of the Wellcome Sanger Institute COVID-19 Surveillance Team
hCoV-19/Canada/ON-PHL-21-45706/2021	EPI_ISL_7872736	2021-12-08	Public Health Ontario Laboratory	Public Health Ontario Laboratory	Vanessa G Allen, Philip Banh, Yao Chen, Richard de Borja, Alireza Eshaghi, Nahuel Fittipaldi, Christine Frantz, Jonathan B Gubbay, Jennifer L Guthrie, Lawrence Heisler, Esha Joshi, Michael Laszloffy, Aimin Li, Michael CY Li, Dean Maxwell, Sandeep Nagra, Samir N Patel, Jared Simpson, Karthikeyan Sivaraman, Ashleigh Sullivan, Yogi Sundaravadanam, Sarah Teatero, Andre Villegas, Matthew Watson, Sandr…
hCoV-19/USA/LA-TUSOM_1214-S4/2021	EPI_ISL_7850770	2021-12-08	Tulane University School of Medicine	Tulane University School of Medicine	Di Tian
hCoV-19/USA/LA-TUSOM_1214-S5/2021	EPI_ISL_7850771	2021-12-08	Tulane University School of Medicine	Tulane University School of Medicine	Di Tian
hCoV-19/USA/LA-TUSOM_1214-S15/2021	EPI_ISL_7850780	2021-12-08	Tulane University School of Medicine	Tulane University School of Medicine	Di Tian
hCoV-19/USA/LA-TUSOM_1214-S16/2021	EPI_ISL_7850781	2021-12-08	Tulane University School of Medicine	Tulane University School of Medicine	Di Tian
hCoV-19/USA/LA-TUSOM_1214-S21/2021	EPI_ISL_7850786	2021-12-08	Tulane University School of Medicine	Tulane University School of Medicine	Di Tian
hCoV-19/USA/LA-TUSOM_1214-S23/2021	EPI_ISL_7850788	2021-12-08	Tulane University School of Medicine	Tulane University School of Medicine	Di Tian
hCoV-19/USA/LA-TUSOM_1214-S25/2021	EPI_ISL_7850790	2021-12-08	Tulane University School of Medicine	Tulane University School of Medicine	Di Tian
hCoV-19/Norway/Ahus-2516/2021	EPI_ISL_7861866	2021-12-08	Dept. of Microbiology and Infection Control, Akershus University Hospital HF	Dept. of Microbiology and Infection Control, Akershus University Hospital HF	Hege Vangstein Aamot, Alexander Hesselberg LÃ¸vestad, Hanne Berggreen
hCoV-19/England/PLYM-2DC0A29/2021	EPI_ISL_7862074	2021-12-08	Lighthouse Laboratory Plymouth	Wellcome Sanger Institute for the COVID-19 Genomics UK (COG-UK) Consortium	Lighthouse Laboratory Plymouth and Alex Alderton, Roberto Amato, Jeffrey Barrett, Sonia Goncalves, Ewan Harrison, David K. Jackson, Ian Johnston, Dominic Kwiatkowski, Cordelia Langford, John Sillitoe on behalf of the Wellcome Sanger Institute COVID-19 Surveillance Team
hCoV-19/England/PLYM-2DC3437/2021	EPI_ISL_7862171	2021-12-08	Lighthouse Laboratory Plymouth	Wellcome Sanger Institute for the COVID-19 Genomics UK (COG-UK) Consortium	Lighthouse Laboratory Plymouth and Alex Alderton, Roberto Amato, Jeffrey Barrett, Sonia Goncalves, Ewan Harrison, David K. Jackson, Ian Johnston, Dominic Kwiatkowski, Cordelia Langford, John Sillitoe on behalf of the Wellcome Sanger Institute COVID-19 Surveillance Team
hCoV-19/England/PLYM-2DC0C8D/2021	EPI_ISL_7862174	2021-12-08	Lighthouse Laboratory Plymouth	Wellcome Sanger Institute for the COVID-19 Genomics UK (COG-UK) Consortium	Lighthouse Laboratory Plymouth and Alex Alderton, Roberto Amato, Jeffrey Barrett, Sonia Goncalves, Ewan Harrison, David K. Jackson, Ian Johnston, Dominic Kwiatkowski, Cordelia Langford, John Sillitoe on behalf of the Wellcome Sanger Institute COVID-19 Surveillance Team
hCoV-19/England/PLYM-2DC0D02/2021	EPI_ISL_7862208	2021-12-08	Lighthouse Laboratory Plymouth	Wellcome Sanger Institute for the COVID-19 Genomics UK (COG-UK) Consortium	Lighthouse Laboratory Plymouth and Alex Alderton, Roberto Amato, Jeffrey Barrett, Sonia Goncalves, Ewan Harrison, David K. Jackson, Ian Johnston, Dominic Kwiatkowski, Cordelia Langford, John Sillitoe on behalf of the Wellcome Sanger Institute COVID-19 Surveillance Team
hCoV-19/England/PLYM-2DBF164/2021	EPI_ISL_7862214	2021-12-08	Lighthouse Laboratory Plymouth	Wellcome Sanger Institute for the COVID-19 Genomics UK (COG-UK) Consortium	Lighthouse Laboratory Plymouth and Alex Alderton, Roberto Amato, Jeffrey Barrett, Sonia Goncalves, Ewan Harrison, David K. Jackson, Ian Johnston, Dominic Kwiatkowski, Cordelia Langford, John Sillitoe on behalf of the Wellcome Sanger Institute COVID-19 Surveillance Team
hCoV-19/England/PLYM-2DC373E/2021	EPI_ISL_7862270	2021-12-08	Lighthouse Laboratory Plymouth	Wellcome Sanger Institute for the COVID-19 Genomics UK (COG-UK) Consortium	Lighthouse Laboratory Plymouth and Alex Alderton, Roberto Amato, Jeffrey Barrett, Sonia Goncalves, Ewan Harrison, David K. Jackson, Ian Johnston, Dominic Kwiatkowski, Cordelia Langford, John Sillitoe on behalf of the Wellcome Sanger Institute COVID-19 Surveillance Team
hCoV-19/England/PLYM-2DC0BDB/2021	EPI_ISL_7862316	2021-12-08	Lighthouse Laboratory Plymouth	Wellcome Sanger Institute for the COVID-19 Genomics UK (COG-UK) Consortium	Lighthouse Laboratory Plymouth and Alex Alderton, Roberto Amato, Jeffrey Barrett, Sonia Goncalves, Ewan Harrison, David K. Jackson, Ian Johnston, Dominic Kwiatkowski, Cordelia Langford, John Sillitoe on behalf of the Wellcome Sanger Institute COVID-19 Surveillance Team
hCoV-19/England/PLYM-2DC0B9F/2021	EPI_ISL_7862340	2021-12-08	Lighthouse Laboratory Plymouth	Wellcome Sanger Institute for the COVID-19 Genomics UK (COG-UK) Consortium	Lighthouse Laboratory Plymouth and Alex Alderton, Roberto Amato, Jeffrey Barrett, Sonia Goncalves, Ewan Harrison, David K. Jackson, Ian Johnston, Dominic Kwiatkowski, Cordelia Langford, John Sillitoe on behalf of the Wellcome Sanger Institute COVID-19 Surveillance Team
hCoV-19/England/PLYM-2DBEBEF/2021	EPI_ISL_7862354	2021-12-08	Lighthouse Laboratory Plymouth	Wellcome Sanger Institute for the COVID-19 Genomics UK (COG-UK) Consortium	Lighthouse Laboratory Plymouth and Alex Alderton, Roberto Amato, Jeffrey Barrett, Sonia Goncalves, Ewan Harrison, David K. Jackson, Ian Johnston, Dominic Kwiatkowski, Cordelia Langford, John Sillitoe on behalf of the Wellcome Sanger Institute COVID-19 Surveillance Team
hCoV-19/England/LSPA-2E3D9B0/2021	EPI_ISL_7862664	2021-12-08	Rosalind Franklin Laboratory	Wellcome Sanger Institute for the COVID-19 Genomics UK (COG-UK) Consortium	Donald Fraser, Suki Lee, Rob Howes, The Rosalind Franklin Laboratory and Alex Alderton, Roberto Amato, Jeffrey Barrett, Sonia Goncalves, Ewan Harrison, David K. Jackson, Ian Johnston, Dominic Kwiatkowski, Cordelia Langford, John Sillitoe on behalf of the Wellcome Sanger Institute COVID-19 Surveillance Team
hCoV-19/England/QEUH-2E82E44/2021	EPI_ISL_7863501	2021-12-08	Lighthouse Lab in Glasgow	Wellcome Sanger Institute for the COVID-19 Genomics UK (COG-UK) Consortium	Harper VanSteenhouse, Yumi Kasai, David Gray, Carol Clugston, Anna Dominiczak and Alex Alderton, Roberto Amato, Jeffrey Barrett, Sonia Goncalves, Ewan Harrison, David K. Jackson, Ian Johnston, Dominic Kwiatkowski, Cordelia Langford, John Sillitoe on behalf of the Wellcome Sanger Institute COVID-19 Surveillance Team
hCoV-19/Switzerland/BS-UHB-43210385/2021	EPI_ISL_7863509	2021-12-08	Clinical Virology	Clinical Bacteriology, University Hospital Basel	Tim Roloff, Fanny Wegner, Helena MB Seth-Smith, Alfredo Mari, Karoline Leuzinger, Julia Bielicki, Manuel Battegay, Hans Hirsch, Adrian Egli
hCoV-19/Switzerland/BS-UHB-43210450/2021	EPI_ISL_7863510	2021-12-08	Clinical Virology	Clinical Bacteriology, University Hospital Basel	Tim Roloff, Fanny Wegner, Helena MB Seth-Smith, Alfredo Mari, Karoline Leuzinger, Julia Bielicki, Manuel Battegay, Hans Hirsch, Adrian Egli
hCoV-19/Switzerland/BS-UHB-65319372/2021	EPI_ISL_7863548	2021-12-08	Clinical Virology	Clinical Bacteriology, University Hospital Basel	Tim Roloff, Fanny Wegner, Helena MB Seth-Smith, Alfredo Mari, Karoline Leuzinger, Julia Bielicki, Manuel Battegay, Hans Hirsch, Adrian Egli
hCoV-19/England/MILK-2E80453/2021	EPI_ISL_7864310	2021-12-08	Lighthouse Lab in Milton Keynes	Wellcome Sanger Institute for the COVID-19 Genomics UK (COG-UK) Consortium	The Lighthouse Lab in Milton Keynes and Alex Alderton, Roberto Amato, Jeffrey Barrett, Sonia Goncalves, Ewan Harrison, David K. Jackson, Ian Johnston, Dominic Kwiatkowski, Cordelia Langford, John Sillitoe on behalf of the Wellcome Sanger Institute COVID-19 Surveillance Team
hCoV-19/England/MILK-2E77CB1/2021	EPI_ISL_7865956	2021-12-08	Lighthouse Lab in Milton Keynes	Wellcome Sanger Institute for the COVID-19 Genomics UK (COG-UK) Consortium	The Lighthouse Lab in Milton Keynes and Alex Alderton, Roberto Amato, Jeffrey Barrett, Sonia Goncalves, Ewan Harrison, David K. Jackson, Ian Johnston, Dominic Kwiatkowski, Cordelia Langford, John Sillitoe on behalf of the Wellcome Sanger Institute COVID-19 Surveillance Team
hCoV-19/Spain/IB-HUSE-03269/2021	EPI_ISL_7867799	2021-12-08	HOSPITAL UNIVERSITARIO SON ESPASES	HOSPITAL UNIVERSITARIO SON ESPASES	Dr. Antonio Oliver, Dr. Carla LÃ³pez-CausapÃ©, Dr. Gabriel Cabot, on behalf of Servicio de MicrobiologÃ­a, Hospital Universitario Son Espases
hCoV-19/Spain/IB-HUSE-03328/2021	EPI_ISL_7867854	2021-12-08	HOSPITAL UNIVERSITARIO SON ESPASES	HOSPITAL UNIVERSITARIO SON ESPASES	Dr. Antonio Oliver, Dr. Carla LÃ³pez-CausapÃ©, Dr. Gabriel Cabot, on behalf of Servicio de MicrobiologÃ­a, Hospital Universitario Son Espases
hCoV-19/Spain/IB-HUSE-03340/2021	EPI_ISL_7867867	2021-12-08	HOSPITAL UNIVERSITARIO SON ESPASES	HOSPITAL UNIVERSITARIO SON ESPASES	Dr. Antonio Oliver, Dr. Carla LÃ³pez-CausapÃ©, Dr. Gabriel Cabot, on behalf of Servicio de MicrobiologÃ­a, Hospital Universitario Son Espases
hCoV-19/Canada/ON-PHL-21-44726/2021	EPI_ISL_7872517	2021-12-08	Public Health Ontario Laboratory	Public Health Ontario Laboratory	Vanessa G Allen, Philip Banh, Yao Chen, Richard de Borja, Alireza Eshaghi, Nahuel Fittipaldi, Christine Frantz, Jonathan B Gubbay, Jennifer L Guthrie, Lawrence Heisler, Esha Joshi, Michael Laszloffy, Aimin Li, Michael CY Li, Dean Maxwell, Sandeep Nagra, Samir N Patel, Jared Simpson, Karthikeyan Sivaraman, Ashleigh Sullivan, Yogi Sundaravadanam, Sarah Teatero, Andre Villegas, Matthew Watson, Sandr…
hCoV-19/Canada/ON-PHL-21-44731/2021	EPI_ISL_7872522	2021-12-08	Public Health Ontario Laboratory	Public Health Ontario Laboratory	Vanessa G Allen, Philip Banh, Yao Chen, Richard de Borja, Alireza Eshaghi, Nahuel Fittipaldi, Christine Frantz, Jonathan B Gubbay, Jennifer L Guthrie, Lawrence Heisler, Esha Joshi, Michael Laszloffy, Aimin Li, Michael CY Li, Dean Maxwell, Sandeep Nagra, Samir N Patel, Jared Simpson, Karthikeyan Sivaraman, Ashleigh Sullivan, Yogi Sundaravadanam, Sarah Teatero, Andre Villegas, Matthew Watson, Sandr…
hCoV-19/Canada/ON-PHL-21-44737/2021	EPI_ISL_7872524	2021-12-08	Public Health Ontario Laboratory	Public Health Ontario Laboratory	Vanessa G Allen, Philip Banh, Yao Chen, Richard de Borja, Alireza Eshaghi, Nahuel Fittipaldi, Christine Frantz, Jonathan B Gubbay, Jennifer L Guthrie, Lawrence Heisler, Esha Joshi, Michael Laszloffy, Aimin Li, Michael CY Li, Dean Maxwell, Sandeep Nagra, Samir N Patel, Jared Simpson, Karthikeyan Sivaraman, Ashleigh Sullivan, Yogi Sundaravadanam, Sarah Teatero, Andre Villegas, Matthew Watson, Sandr…
hCoV-19/Canada/ON-PHL-21-45211/2021	EPI_ISL_7872553	2021-12-08	Public Health Ontario Laboratory	Public Health Ontario Laboratory	Vanessa G Allen, Philip Banh, Yao Chen, Richard de Borja, Alireza Eshaghi, Nahuel Fittipaldi, Christine Frantz, Jonathan B Gubbay, Jennifer L Guthrie, Lawrence Heisler, Esha Joshi, Michael Laszloffy, Aimin Li, Michael CY Li, Dean Maxwell, Sandeep Nagra, Samir N Patel, Jared Simpson, Karthikeyan Sivaraman, Ashleigh Sullivan, Yogi Sundaravadanam, Sarah Teatero, Andre Villegas, Matthew Watson, Sandr…
hCoV-19/USA/NY-CDC-FG-196014/2021	EPI_ISL_8060395	2021-12-08	Fulgent Genetics	Centers for Disease Control and Prevention Division of Viral Diseases, Pathogen Discovery	Dakota Howard,Dhwani Batra,Peter Cook,Jason Caravas,Benjamin Rambo-Martin,Scott Sammons,Yvette Unoarumhi,Matthew Schmerer,Kristine Lacek,Tymeckia Kendall,Victoria Caban Figueroa,Shatavia Morrison,Christopher Gulvick,Erisa Sula,Harry Gao,Mickey Li,John Gao,Joseph Fierro,Benafsh Sapra,Becky Tsai,Yan Meng,Doreen Ng,James Xie,Clinton Paden,Duncan MacCannell
hCoV-19/USA/NY-CDC-FG-195661/2021	EPI_ISL_8060404	2021-12-08	Fulgent Genetics	Centers for Disease Control and Prevention Division of Viral Diseases, Pathogen Discovery	Dakota Howard,Dhwani Batra,Peter Cook,Jason Caravas,Benjamin Rambo-Martin,Scott Sammons,Yvette Unoarumhi,Matthew Schmerer,Kristine Lacek,Tymeckia Kendall,Victoria Caban Figueroa,Shatavia Morrison,Christopher Gulvick,Erisa Sula,Harry Gao,Mickey Li,John Gao,Joseph Fierro,Benafsh Sapra,Becky Tsai,Yan Meng,Doreen Ng,James Xie,Clinton Paden,Duncan MacCannell
hCoV-19/USA/NY-CDC-FG-195586/2021	EPI_ISL_8060409	2021-12-08	Fulgent Genetics	Centers for Disease Control and Prevention Division of Viral Diseases, Pathogen Discovery	Dakota Howard,Dhwani Batra,Peter Cook,Jason Caravas,Benjamin Rambo-Martin,Scott Sammons,Yvette Unoarumhi,Matthew Schmerer,Kristine Lacek,Tymeckia Kendall,Victoria Caban Figueroa,Shatavia Morrison,Christopher Gulvick,Erisa Sula,Harry Gao,Mickey Li,John Gao,Joseph Fierro,Benafsh Sapra,Becky Tsai,Yan Meng,Doreen Ng,James Xie,Clinton Paden,Duncan MacCannell
hCoV-19/USA/NY-CDC-FG-196019/2021	EPI_ISL_8060399	2021-12-08	Fulgent Genetics	Centers for Disease Control and Prevention Division of Viral Diseases, Pathogen Discovery	Dakota Howard,Dhwani Batra,Peter Cook,Jason Caravas,Benjamin Rambo-Martin,Scott Sammons,Yvette Unoarumhi,Matthew Schmerer,Kristine Lacek,Tymeckia Kendall,Victoria Caban Figueroa,Shatavia Morrison,Christopher Gulvick,Erisa Sula,Harry Gao,Mickey Li,John Gao,Joseph Fierro,Benafsh Sapra,Becky Tsai,Yan Meng,Doreen Ng,James Xie,Clinton Paden,Duncan MacCannell
hCoV-19/USA/NY-CDC-FG-196366/2021	EPI_ISL_8060402	2021-12-08	Fulgent Genetics	Centers for Disease Control and Prevention Division of Viral Diseases, Pathogen Discovery	Dakota Howard,Dhwani Batra,Peter Cook,Jason Caravas,Benjamin Rambo-Martin,Scott Sammons,Yvette Unoarumhi,Matthew Schmerer,Kristine Lacek,Tymeckia Kendall,Victoria Caban Figueroa,Shatavia Morrison,Christopher Gulvick,Erisa Sula,Harry Gao,Mickey Li,John Gao,Joseph Fierro,Benafsh Sapra,Becky Tsai,Yan Meng,Doreen Ng,James Xie,Clinton Paden,Duncan MacCannell
hCoV-19/USA/NJ-CDC-FG-196079/2021	EPI_ISL_8060397	2021-12-08	Fulgent Genetics	Centers for Disease Control and Prevention Division of Viral Diseases, Pathogen Discovery	Dakota Howard,Dhwani Batra,Peter Cook,Jason Caravas,Benjamin Rambo-Martin,Scott Sammons,Yvette Unoarumhi,Matthew Schmerer,Kristine Lacek,Tymeckia Kendall,Victoria Caban Figueroa,Shatavia Morrison,Christopher Gulvick,Erisa Sula,Harry Gao,Mickey Li,John Gao,Joseph Fierro,Benafsh Sapra,Becky Tsai,Yan Meng,Doreen Ng,James Xie,Clinton Paden,Duncan MacCannell
hCoV-19/USA/NY-CDC-FG-195764/2021	EPI_ISL_8060382	2021-12-08	Fulgent Genetics	Centers for Disease Control and Prevention Division of Viral Diseases, Pathogen Discovery	Dakota Howard,Dhwani Batra,Peter Cook,Jason Caravas,Benjamin Rambo-Martin,Scott Sammons,Yvette Unoarumhi,Matthew Schmerer,Kristine Lacek,Tymeckia Kendall,Victoria Caban Figueroa,Shatavia Morrison,Christopher Gulvick,Erisa Sula,Harry Gao,Mickey Li,John Gao,Joseph Fierro,Benafsh Sapra,Becky Tsai,Yan Meng,Doreen Ng,James Xie,Clinton Paden,Duncan MacCannell
hCoV-19/USA/NY-CDC-FG-195921/2021	EPI_ISL_8060383	2021-12-08	Fulgent Genetics	Centers for Disease Control and Prevention Division of Viral Diseases, Pathogen Discovery	Dakota Howard,Dhwani Batra,Peter Cook,Jason Caravas,Benjamin Rambo-Martin,Scott Sammons,Yvette Unoarumhi,Matthew Schmerer,Kristine Lacek,Tymeckia Kendall,Victoria Caban Figueroa,Shatavia Morrison,Christopher Gulvick,Erisa Sula,Harry Gao,Mickey Li,John Gao,Joseph Fierro,Benafsh Sapra,Becky Tsai,Yan Meng,Doreen Ng,James Xie,Clinton Paden,Duncan MacCannell
hCoV-19/USA/NY-CDC-FG-196184/2021	EPI_ISL_8060375	2021-12-08	Fulgent Genetics	Centers for Disease Control and Prevention Division of Viral Diseases, Pathogen Discovery	Dakota Howard,Dhwani Batra,Peter Cook,Jason Caravas,Benjamin Rambo-Martin,Scott Sammons,Yvette Unoarumhi,Matthew Schmerer,Kristine Lacek,Tymeckia Kendall,Victoria Caban Figueroa,Shatavia Morrison,Christopher Gulvick,Erisa Sula,Harry Gao,Mickey Li,John Gao,Joseph Fierro,Benafsh Sapra,Becky Tsai,Yan Meng,Doreen Ng,James Xie,Clinton Paden,Duncan MacCannell
hCoV-19/USA/NY-CDC-FG-196178/2021	EPI_ISL_8060376	2021-12-08	Fulgent Genetics	Centers for Disease Control and Prevention Division of Viral Diseases, Pathogen Discovery	Dakota Howard,Dhwani Batra,Peter Cook,Jason Caravas,Benjamin Rambo-Martin,Scott Sammons,Yvette Unoarumhi,Matthew Schmerer,Kristine Lacek,Tymeckia Kendall,Victoria Caban Figueroa,Shatavia Morrison,Christopher Gulvick,Erisa Sula,Harry Gao,Mickey Li,John Gao,Joseph Fierro,Benafsh Sapra,Becky Tsai,Yan Meng,Doreen Ng,James Xie,Clinton Paden,Duncan MacCannell
hCoV-19/USA/NY-CDC-FG-196471/2021	EPI_ISL_8060372	2021-12-08	Fulgent Genetics	Centers for Disease Control and Prevention Division of Viral Diseases, Pathogen Discovery	Dakota Howard,Dhwani Batra,Peter Cook,Jason Caravas,Benjamin Rambo-Martin,Scott Sammons,Yvette Unoarumhi,Matthew Schmerer,Kristine Lacek,Tymeckia Kendall,Victoria Caban Figueroa,Shatavia Morrison,Christopher Gulvick,Erisa Sula,Harry Gao,Mickey Li,John Gao,Joseph Fierro,Benafsh Sapra,Becky Tsai,Yan Meng,Doreen Ng,James Xie,Clinton Paden,Duncan MacCannell
hCoV-19/USA/NY-CDC-FG-196215/2021	EPI_ISL_8060363	2021-12-08	Fulgent Genetics	Centers for Disease Control and Prevention Division of Viral Diseases, Pathogen Discovery	Dakota Howard,Dhwani Batra,Peter Cook,Jason Caravas,Benjamin Rambo-Martin,Scott Sammons,Yvette Unoarumhi,Matthew Schmerer,Kristine Lacek,Tymeckia Kendall,Victoria Caban Figueroa,Shatavia Morrison,Christopher Gulvick,Erisa Sula,Harry Gao,Mickey Li,John Gao,Joseph Fierro,Benafsh Sapra,Becky Tsai,Yan Meng,Doreen Ng,James Xie,Clinton Paden,Duncan MacCannell
hCoV-19/USA/NY-CDC-FG-196144/2021	EPI_ISL_8060368	2021-12-08	Fulgent Genetics	Centers for Disease Control and Prevention Division of Viral Diseases, Pathogen Discovery	Dakota Howard,Dhwani Batra,Peter Cook,Jason Caravas,Benjamin Rambo-Martin,Scott Sammons,Yvette Unoarumhi,Matthew Schmerer,Kristine Lacek,Tymeckia Kendall,Victoria Caban Figueroa,Shatavia Morrison,Christopher Gulvick,Erisa Sula,Harry Gao,Mickey Li,John Gao,Joseph Fierro,Benafsh Sapra,Becky Tsai,Yan Meng,Doreen Ng,James Xie,Clinton Paden,Duncan MacCannell
hCoV-19/USA/NY-CDC-FG-196276/2021	EPI_ISL_8060354	2021-12-08	Fulgent Genetics	Centers for Disease Control and Prevention Division of Viral Diseases, Pathogen Discovery	Dakota Howard,Dhwani Batra,Peter Cook,Jason Caravas,Benjamin Rambo-Martin,Scott Sammons,Yvette Unoarumhi,Matthew Schmerer,Kristine Lacek,Tymeckia Kendall,Victoria Caban Figueroa,Shatavia Morrison,Christopher Gulvick,Erisa Sula,Harry Gao,Mickey Li,John Gao,Joseph Fierro,Benafsh Sapra,Becky Tsai,Yan Meng,Doreen Ng,James Xie,Clinton Paden,Duncan MacCannell
[truncated: 14,023 more rows]
